# Supplementary material for: Changes in DNA Methylation and Gene Expression of Insulin and Obesity-Related Gene PIK3R1 after Roux-en-Y Gastric Bypass
Source: Int J Mol Sci. 2020 Jun 24;21(12):4476. doi: 10.3390/ijms21124476 (PMC7352760; doi:10.3390/ijms21124476)
Supplement: Supplementary file 1 [file ijms-21-04476-s001.zip]

Archive with 1 entries (1 files):
- ijms-669977-supplementary.xlsx
