# Supplementary material for: Changes in DNA Methylation and Gene Expression of Insulin and Obesity-Related Gene PIK3R1 after Roux-en-Y Gastric Bypass
Source: Int J Mol Sci. 2020 Jun 24;21(12):4476. doi: 10.3390/ijms21124476 (PMC7352760; doi:10.3390/ijms21124476)
Supplement: Supplementary file 1 [file ijms-21-04476-s001.zip › ijms-669977-supplementary.xlsx]

## Sheet: up postxpre 1188
FOLD CHANGE PREXPOS	PROBE_ID	SYMBOL	pos.Detection Pval	pos.DiffScore	ILMN_GENE	CHROMOSOME	DEFINITION	SYNONYMS
9988442	ILMN_1771799	ZNF708	0.003896104	1907975	ZNF708	19	Homo sapiens zinc finger protein 708 (ZNF708), mRNA.	FLJ16755; ZNF15; DKFZp686L10267; ZNF15L1; KOX8; FLJ46310
9978312	ILMN_2133713	FAM76A	0.003896104	2430197	FAM76A	1	Homo sapiens family with sequence similarity 76, member A (FAM76A), mRNA.	RP3-426I6.1; MGC34648
9747013	ILMN_2355004	HMGN3	0.006493506	307771	HMGN3	6	Homo sapiens high mobility group nucleosomal binding domain 3 (HMGN3), transcript variant 1, mRNA.	PNAS-24; TRIP7; PNAS-25; DKFZp686E20226
9688233	ILMN_1703435	ZNF658	0.002597403	2702703	ZNF658	9	Homo sapiens zinc finger protein 658 (ZNF658), mRNA.	FLJ32813; MGC35232; DKFZp572C163
9647633	ILMN_1803561	PLA2G4A	0.002597403	2430197	PLA2G4A	1	Homo sapiens phospholipase A2, group IVA (cytosolic, calcium-dependent) (PLA2G4A), mRNA.	PLA2G4; cPLA2-alpha
9425542	ILMN_3188174	LOC100129067	0.002597403	1994056	LOC100129067	11	PREDICTED: Homo sapiens misc_RNA (LOC100129067), miscRNA.
9144963	ILMN_1757084	LOC642443	0.03506494	1685045	LOC642443	6	PREDICTED: Homo sapiens similar to Alcohol dehydrogenase class III chi chain (Glutathione-dependent formaldehyde dehydrogenase) (FDH), transcript variant 1 (LOC642443), mRNA.
9100126	ILMN_3275193	ZNF728	0.00	2702703	ZNF728		PREDICTED: Homo sapiens zinc finger protein 728 (ZNF728), mRNA.
9054841	ILMN_2168866	C6orf62	0.00	3617563	C6ORF62	6	Homo sapiens chromosome 6 open reading frame 62 (C6orf62), mRNA.	dJ30M3.2; FLJ12619; DKFZP564G182; XTP12; Nbla00237
9021037	ILMN_1723734	LOC647908	0.03116883	2430197	LOC647908		PREDICTED: Homo sapiens similar to RAS related protein 1b isoform 1 (LOC647908), mRNA.
8831063	ILMN_1652209	LOC731432	0.01038961	154571	LOC731432		PREDICTED: Homo sapiens similar to Ribosome biogenesis protein BMS1 homolog (LOC731432), mRNA.
8690006	ILMN_2115421	SLC25A16	0.001298701	2702703	SLC25A16	10	Homo sapiens solute carrier family 25 (mitochondrial carrier; Graves disease autoantigen), member 16 (SLC25A16), nuclear gene encoding mitochondrial protein, mRNA.	ML7; GDA; MGC39851; GDC; HGT.1; D10S105E; hML7
8459538	ILMN_3200430	LOC644667	0.04155844	2162184	LOC644667		PREDICTED: Homo sapiens misc_RNA (LOC644667), miscRNA.
8437466	ILMN_2054053	TMEM67	0.02077922	1830886	TMEM67	8	Homo sapiens transmembrane protein 67 (TMEM67), mRNA.	MGC26979; TNEM67; MKS3; JBTS6
8357447	ILMN_2100357	SMPDL3A	0.00	3617563	SMPDL3A	6	Homo sapiens sphingomyelin phosphodiesterase, acid-like 3A (SMPDL3A), mRNA.	yR36GH4.1; FLJ20177; ASM3A; ASML3a
8158592	ILMN_2190051	CCDC91	0.00	3773451	CCDC91	12	Homo sapiens coiled-coil domain containing 91 (CCDC91), mRNA.	DKFZP779L1558; HSD8; FLJ11088; p56
8056477	ILMN_1709160	CXorf50	0.006493506	1301842	CXORF50	X	Homo sapiens chromosome X open reading frame 50 (CXorf50), mRNA.	MGC34827
8033743	ILMN_3308627	MIR1471	0.02597403	1994056	MIR1471		Homo sapiens microRNA 1471 (MIR1471), microRNA.
8003361	ILMN_2099798	LYPLA1	0.00	2984725	LYPLA1	8	Homo sapiens lysophospholipase I (LYPLA1), mRNA.	LPL1; APT-1; LYSOPLA
7842208	ILMN_1685173	LOC650638	0.02077922	1614729	LOC650638		PREDICTED: Homo sapiens similar to signal recognition particle 54kDa (LOC650638), mRNA.
7626461	ILMN_2331121	FCGR2C	0.002597403	1358818	FCGR2C	1	Homo sapiens Fc fragment of IgG, low affinity IIc, receptor for (CD32) (FCGR2C), transcript variant 3, mRNA.	FCGR2B; CD32; FcgammaRIIC; hFcRII-C; CD32C
7586134	ILMN_1773886	MED21	0.00	2430197	MED21	12	Homo sapiens mediator complex subunit 21 (MED21), mRNA.	SRB7; SURB7
7491384	ILMN_3213692	LOC441073	0.009090909	2984725	LOC441073		PREDICTED: Homo sapiens misc_RNA (LOC441073), miscRNA.
7486985	ILMN_2105643	GPD2	0.02467532	1478489	GPD2	2	Homo sapiens glycerol-3-phosphate dehydrogenase 2 (mitochondrial) (GPD2), mRNA.	mGPDH; GDH2
7271214	ILMN_1786259	LRRC59	0.03506494	2162184	LRRC59	17	Homo sapiens leucine rich repeat containing 59 (LRRC59), mRNA.	PRO1855; FLJ21675
7142502	ILMN_2088990	CXorf21	0.00	3476424	CXORF21	X	Homo sapiens chromosome X open reading frame 21 (CXorf21), mRNA.	FLJ11577
7141144	ILMN_3200421	LOC641746	0.06883117	1301842	LOC641746	7	PREDICTED: Homo sapiens misc_RNA (LOC641746), miscRNA.
7083831	ILMN_1818833		0.1350649	1301842	HS.516741	2	UI-1-BC1-aiy-e-09-0-UI.s1 NCI_CGAP_Pl2 Homo sapiens cDNA clone UI-1-BC1-aiy-e-09-0-UI 3, mRNA sequence
6893405	ILMN_1771949	TAF4B	0.00	2803716	TAF4B	18	Homo sapiens TAF4b RNA polymerase II, TATA box binding protein (TBP)-associated factor, 105kDa (TAF4B), mRNA.	TAFII105; TAF2C2
6804996	ILMN_2074401	LYSMD3	0.01558442	1415251	LYSMD3	5	Homo sapiens LysM, putative peptidoglycan-binding, domain containing 3 (LYSMD3), mRNA.	DKFZp686F0735; FLJ13542
6750897	ILMN_1785277	FLJ10120	0.00	3913213	FLJ10120		PREDICTED: Homo sapiens hypothetical protein FLJ10120 (FLJ10120), misc RNA.
6682671	ILMN_3291921	LOC645086	0.00	2606386	LOC645086		PREDICTED: Homo sapiens hypothetical LOC645086 (LOC645086), mRNA.
6652192	ILMN_1768129	ZNF43	0.002597403	2430197	ZNF43	19	Homo sapiens zinc finger protein 43 (ZNF43), mRNA.	STK15; ZNF39L1; BTAK; DKFZp686L1854; KOX27; AURORA2; AURKA; ARK1; HTF6
6598657	ILMN_1687036	MRPL47	0.002597403	2337727	MRPL47	3	Homo sapiens mitochondrial ribosomal protein L47 (MRPL47), nuclear gene encoding mitochondrial protein, transcript variant 1, mRNA.	CGI-204; MGC45403; NCM1
6580463	ILMN_1757900	ZNF611	0.002597403	3476424	ZNF611	19	Homo sapiens zinc finger protein 611 (ZNF611), mRNA.	MGC5384
6568592	ILMN_2207988	ZNF611	0.001298701	2896737	SERPINI1	3	Homo sapiens serpin peptidase inhibitor, clade I (neuroserpin), member 1 (SERPINI1), mRNA.	neuroserpin; PI12; DKFZp781N13156
6550798	ILMN_2398235	PIK3R1	0.003896104	2896737	PIK3R1	5	Homo sapiens phosphoinositide-3-kinase, regulatory subunit 1 (alpha) (PIK3R1), transcript variant 2, mRNA.	p85; p85-ALPHA; GRB1
6493763	ILMN_1735004	C4orf43	0.002597403	2430197	C4ORF43	4	Homo sapiens chromosome 4 open reading frame 43 (C4orf43), mRNA.
6440444	ILMN_3236746	LOC100132184	0.02077922	2162184	LOC100132184	1	PREDICTED: Homo sapiens misc_RNA (LOC100132184), miscRNA.
6351346	ILMN_2069821	C4orf32	0.00	2984725	C4ORF32	4	Homo sapiens chromosome 4 open reading frame 32 (C4orf32), mRNA.	FLJ39370
6320803	ILMN_2363097	SLC9A6	0.00	3166719	SLC9A6	X	Homo sapiens solute carrier family 9 (sodium/hydrogen exchanger), member 6 (SLC9A6), transcript variant 1, mRNA.	KIAA0267; NHE6
6311074	ILMN_1704261	RANGRF	0.00	307771	RANGRF	17	Homo sapiens RAN guanine nucleotide release factor (RANGRF), mRNA.	MOG1; RANGNRF; DKFZp686F02139; HSPC165; HSPC236; MGC110973
6218291	ILMN_2076484	FAM126B	0.00	2076738	FAM126B	2	Homo sapiens family with sequence similarity 126, member B (FAM126B), mRNA.	MGC39518
6126099	ILMN_2168564	KLHL14	0.006493506	1685045	KLHL14	18	Homo sapiens kelch-like 14 (Drosophila) (KLHL14), mRNA.
6061512	ILMN_1784465	FAM91A2	0.002597403	2337727	FAM91A2	1	PREDICTED: Homo sapiens family with sequence similarity 91, member A2, transcript variant 1 (FAM91A2), mRNA.
6048316	ILMN_1654504	CLEC7A	0.00	2337727	CLEC7A	12	Homo sapiens C-type lectin domain family 7, member A (CLEC7A), transcript variant 6, mRNA.	CLECSF12; BGR; DECTIN1
6033329	ILMN_2341645	HNRPH3	0.00	3166719	HNRPH3	10	Homo sapiens heterogeneous nuclear ribonucleoprotein H3 (2H9) (HNRPH3), transcript variant 2H9A, mRNA.	2H9; FLJ34092
5983871	ILMN_2379835	SUMO1	0.00	3249678	SUMO1	2	Homo sapiens SMT3 suppressor of mif two 3 homolog 1 (S. cerevisiae) (SUMO1), transcript variant 1, mRNA.	SMT3H3; UBL1; SENP2; OFC10; DAP-1; SMT3; PIC1; SUMO-1; GMP1; SMT3C
5973953	ILMN_2166534	STK17B	0.00	2984725	STK17B	2	Homo sapiens serine/threonine kinase 17b (STK17B), mRNA.	DRAK2
5938775	ILMN_1654692	RALGPS2	0.00	1478489	RALGPS2	1	Homo sapiens Ral GEF with PH domain and SH3 binding motif 2 (RALGPS2), transcript variant 1, mRNA.	KIAA0351; FLJ10244; FLJ25604; dJ595C2.1
5937562	ILMN_2219628	SSB	0.05844156	1301842	SSB	2	Homo sapiens Sjogren syndrome antigen B (autoantigen La) (SSB), mRNA.	LARP3; La
5916169	ILMN_1780996	ETAA1	0.00	2984725	ETAA1	2	Homo sapiens Ewing tumor-associated antigen 1 (ETAA1), mRNA.	ETAA16; FLJ22647
5881542	ILMN_1680730	GGTLC1	0.005194805	22476	GGTLC1	20	Homo sapiens gamma-glutamyltransferase light chain 1 (GGTLC1), transcript variant A, mRNA.	dJ831C21.2; MGC50550
5865685	ILMN_3199538	LOC100131546	0.08181818	1614729	LOC100131546	2	PREDICTED: Homo sapiens misc_RNA (LOC100131546), miscRNA.
5860975	ILMN_2381037	LIMS1	0.00	33589	LIMS1	2	Homo sapiens LIM and senescent cell antigen-like domains 1 (LIMS1), mRNA.	PINCH; PINCH1
5818995	ILMN_1788528	MED18	0.04155844	154571	MED18	1	Homo sapiens mediator complex subunit 18 (MED18), mRNA.	p28b; FLJ20045
5785618	ILMN_3246155	LOC100134387	0.03506494	1301842	LOC100134387		PREDICTED: Homo sapiens similar to DEAH (Asp-Glu-Ala-His) box polypeptide 40 (LOC100134387), mRNA.
5751775	ILMN_3306752	LOC729143	0.03506494	1907975	LOC729143		PREDICTED: Homo sapiens misc_RNA (LOC729143), miscRNA.
5736337	ILMN_3247783	MGC21881	0.002597403	1830886	MGC21881	9	Homo sapiens hypothetical locus MGC21881 (MGC21881), non-coding RNA.
5728811	ILMN_1793655	RANBP2L1	0.01168831	2803716	RANBP2L1	2	Homo sapiens RAN binding protein 2-like 1 (RANBP2L1), transcript variant 1, mRNA.	DKFZp686I1842; BS-63; RanBP2alpha
5586396	ILMN_1677633	NFATC3	0.00	33589	NFATC3	16	Homo sapiens nuclear factor of activated T-cells, cytoplasmic, calcineurin-dependent 3 (NFATC3), transcript variant 4, mRNA.	NFATX; NFAT4
5573254	ILMN_1651699	EPS8	0.002597403	1685045	EPS8	12	Homo sapiens epidermal growth factor receptor pathway substrate 8 (EPS8), mRNA.
5565459	ILMN_1795754	CLIC2	0.02467532	1358818	CLIC2	X	Homo sapiens chloride intracellular channel 2 (CLIC2), mRNA.	CLIC2b; XAP121
5547415	ILMN_3221499	LOC730291	0.00	1685045	LOC730291	7	PREDICTED: Homo sapiens similar to Zinc finger protein 679 (LOC730291), mRNA.
5529541	ILMN_1747015	LOC649812	0.01038961	1301842	LOC649812		PREDICTED: Homo sapiens hypothetical protein LOC649812 (LOC649812), mRNA.
5510609	ILMN_2398474	RAP1B	0.00	2984725	RAP1B	12	Homo sapiens RAP1B, member of RAS oncogene family (RAP1B), transcript variant 1, mRNA.	DKFZp586H0723; RAL1B; K-REV
5508263	ILMN_3201663	LOC645231	0.00	3166719	LOC645231	2	PREDICTED: Homo sapiens misc_RNA (LOC645231), miscRNA.
5500731	ILMN_2212156	PPIG	0.00	2896737	PPIG	2	Homo sapiens peptidylprolyl isomerase G (cyclophilin G) (PPIG), mRNA.	CYP; SRCyp; MGC133241; CARS-Cyp
5487657	ILMN_3285483	LOC643981	0.04155844	2076738	LOC643981		PREDICTED: Homo sapiens misc_RNA (LOC643981), miscRNA.
5485002	ILMN_3278548	LOC643308	0.00	3166719	LOC643308		PREDICTED: Homo sapiens similar to hCG1810802 (LOC643308), mRNA.
5474766	ILMN_3305447	LOC729898	0.003896104	2896737	LOC729898	2	PREDICTED: Homo sapiens similar to zinc finger and BTB domain containing 8 opposite strand (LOC729898), mRNA.
5432758	ILMN_3287464	LOC100133469	0.03766234	1415251	LOC100133469		PREDICTED: Homo sapiens hypothetical protein LOC100133469 (LOC100133469), mRNA.
5430983	ILMN_1759396	NNT	0.00	2702703	NNT	5	Homo sapiens nicotinamide nucleotide transhydrogenase (NNT), mRNA.
5398763	ILMN_3243782	LOC100133939	0.00	2430197	LOC100133939		PREDICTED: Homo sapiens similar to UPF0634 protein KIAA1641 (LOC100133939), mRNA.
5395409	ILMN_3207406	LOC727896	0.002597403	1614729	LOC727896		PREDICTED: Homo sapiens misc_RNA (LOC727896), miscRNA.
5385638	ILMN_2208455	DDHD1	0.00	2702703	DDHD1	14	Homo sapiens DDHD domain containing 1 (DDHD1), mRNA.
5383015	ILMN_2233552	POLD3	0.01038961	154571	POLD3	11	Homo sapiens polymerase (DNA-directed), delta 3, accessory subunit (POLD3), mRNA.	MGC119643; KIAA0039; MGC119642; P66; P68
5382921	ILMN_1709360	CENTD1	0.00	22476	CENTD1	4	Homo sapiens centaurin, delta 1 (CENTD1), transcript variant 2, mRNA.	KIAA0580; PARX; ARAP2; FLJ44916; FLJ13675
5355125	ILMN_2070570	ABCA10	0.006493506	2606386	ABCA10	17	Homo sapiens ATP-binding cassette, sub-family A (ABC1), member 10 (ABCA10), mRNA.	EST698739
5256801	ILMN_2258471	SLC30A5	0.00	2984725	SLC30A5	5	Homo sapiens solute carrier family 30 (zinc transporter), member 5 (SLC30A5), transcript variant 1, mRNA.	ZnT-5; MGC5499; ZTL1; FLJ12496; ZNTL1; FLJ12756; ZNT5
5240726	ILMN_1695475	SEMA3C	0.001298701	3476424	SEMA3C	7	Homo sapiens sema domain, immunoglobulin domain (Ig), short basic domain, secreted, (semaphorin) 3C (SEMA3C), mRNA.	SEMAE; SemE
5203127	ILMN_1784665	LOC387820	0.03896104	1301842	LOC387820		PREDICTED: Homo sapiens similar to DnaJ (Hsp40) homolog, subfamily B, member 6 isoform a (LOC387820), mRNA.
5131505	ILMN_1852387		0.00	2162184	HS.430335	X	QV0-HT0398-210100-096-c03 HT0398 Homo sapiens cDNA, mRNA sequence
5095712	ILMN_2211263	RFK	0.002597403	2606386	RFK	9	Homo sapiens riboflavin kinase (RFK), mRNA.	FLJ11149; RP11-422N19.2; RIFK
5082549	ILMN_1813703	RALGPS2	0.002597403	1685045	RALGPS2	1	Homo sapiens Ral GEF with PH domain and SH3 binding motif 2 (RALGPS2), transcript variant 2, mRNA.	KIAA0351; FLJ10244; FLJ25604; dJ595C2.1
5077092	ILMN_1661051	WBP11	0.00	2519606	WBP11	12	Homo sapiens WW domain binding protein 11 (WBP11), mRNA.	SIPP1; NPWBP; DKFZp779M1063
5050757	ILMN_2131756	LRRC40	0.00	2702703	LRRC40	1	Homo sapiens leucine rich repeat containing 40 (LRRC40), mRNA.	FLJ20331; RP4-677H15.1; dJ677H15.1
5026373	ILMN_1682227	ZNF404	0.007792208	154571	ZNF404	19	Homo sapiens zinc finger protein 404 (ZNF404), mRNA.	MGC120455
5025577	ILMN_2184262	OAS3	0.00	2702703	OAS3	12	Homo sapiens 2'-5'-oligoadenylate synthetase 3, 100kDa (OAS3), mRNA.	MGC133260; p100
5020316	ILMN_1696935	RBM39	0.001298701	2337727	RBM39	20	Homo sapiens RNA binding motif protein 39 (RBM39), transcript variant 2, mRNA.	DKFZp781C0423; RNPC2; CC1.3; CAPER; CAPERalpha; HCC1; FLJ44170
4993323	ILMN_1781251	LOC653115	0.00	33589	LOC653115	3	PREDICTED: Homo sapiens similar to heterogeneous nuclear ribonucleoprotein A3, transcript variant 1 (LOC653115), mRNA.
4985303	ILMN_2180232	UTS2D	0.007792208	1301842	UTS2D	3	Homo sapiens urotensin 2 domain containing (UTS2D), mRNA.	U2B; MGC138371; URP
4956682	ILMN_2396011	CEP63	0.00	2803716	CEP63	3	Homo sapiens centrosomal protein 63kDa (CEP63), transcript variant 4, mRNA.	MGC78416; FLJ13386
4945971	ILMN_1791466	HMGB1	0.00	2896737	HMGB1	13	Homo sapiens high-mobility group box 1 (HMGB1), mRNA.	DKFZp686A04236; HMG3; SBP-1; HMG1
4932965	ILMN_2096759	PSMC6	0.00	307771	PSMC6	14	Homo sapiens proteasome (prosome, macropain) 26S subunit, ATPase, 6 (PSMC6), mRNA.	CADP44; p42; P44; MGC12520; SUG2
4905111	ILMN_2113362	ARL6IP1	0.00	3249678	ARL6IP1	16	Homo sapiens ADP-ribosylation factor-like 6 interacting protein 1 (ARL6IP1), mRNA.	ARMER; AIP1; KIAA0069; ARL6IP
4878806	ILMN_1659327	LOC283683	0.04025974	1358818	LOC283683	15	PREDICTED: Homo sapiens hypothetical protein LOC283683, transcript variant 2 (LOC283683), mRNA.
4872974	ILMN_1719870	FAM72D	0.00	2519606	FAM72D	1	Homo sapiens family with sequence similarity 72, member D (FAM72D), mRNA.	RP11-312O7.1; MGC57827; GCUD2
4848396	ILMN_1795846	PPP2R5C	0.009090909	1685045	PPP2R5C	14	Homo sapiens protein phosphatase 2, regulatory subunit B', gamma isoform (PPP2R5C), transcript variant 3, mRNA.	PR61G; MGC23064; B56G
4830136	ILMN_1668657	FLJ38973	0.00	3249678	FLJ38973	2	Homo sapiens hypothetical protein FLJ38973 (FLJ38973), mRNA.
4803092	ILMN_3211463	LOC644037	0.00	3476424	LOC644037		PREDICTED: Homo sapiens misc_RNA (LOC644037), miscRNA.
4790508	ILMN_2365196	PDCD10	0.00	33589	PDCD10	3	Homo sapiens programmed cell death 10 (PDCD10), transcript variant 3, mRNA.	TFAR15; MGC24477; CCM3; MGC1212
4787045	ILMN_2133146	NUDT21	0.001298701	1994056	NUDT21	16	Homo sapiens nudix (nucleoside diphosphate linked moiety X)-type motif 21 (NUDT21), mRNA.	DKFZp686H1588; CPSF5; CFIM25
4780673	ILMN_2371984	SMAD5	0.00	2896737	SMAD5	5	Homo sapiens SMAD family member 5 (SMAD5), transcript variant 1, mRNA.	Dwfc; DKFZp781O1323; MADH5; JV5-1; DKFZp781C1895
4774085	ILMN_2125590	LOC401252	0.00	2702703	LOC401252	6	Homo sapiens hypothetical gene supported by AK123889 (LOC401252), mRNA.	FLJ40408
4742714	ILMN_3227136	LOC729020	0.00	2896737	LOC729020		PREDICTED: Homo sapiens rcRPE (LOC729020), mRNA.
4735813	ILMN_3249902	LOC440386	0.009090909	1907975	LOC440386	16	PREDICTED: Homo sapiens hypothetical LOC440386 (LOC440386), miscRNA.
4695017	ILMN_2184708	LIN7C	0.00	2702703	LIN7C	11	Homo sapiens lin-7 homolog C (C. elegans) (LIN7C), mRNA.	LIN-7C; MALS-3; FLJ11215; VELI3; LIN-7-C
4692114	ILMN_2204983	DCTN6	0.00	2896737	DCTN6	8	Homo sapiens dynactin 6 (DCTN6), mRNA.	WS-3
4688915	ILMN_3246845	LOC100133770	0.04155844	1994056	LOC100133770		PREDICTED: Homo sapiens similar to vacuolar protein sorting 35 (LOC100133770), mRNA.
4679592	ILMN_2351548	FAIM	0.002597403	2896737	FAIM	3	Homo sapiens Fas apoptotic inhibitory molecule (FAIM), transcript variant 3, mRNA.	FAIM1
4666584	ILMN_1721727	USP6	0.00	2519606	USP6	17	Homo sapiens ubiquitin specific peptidase 6 (Tre-2 oncogene) (USP6), mRNA.	TRE17; HRP1; TRE2; Tre-2
4654862	ILMN_1660812	C14orf11	0.00	3166719	C14ORF11	14	Homo sapiens chromosome 14 open reading frame 11 (C14orf11), mRNA.	FLJ20578; BM036; EAPP
4619484	ILMN_1842286		0.00	2803716	HS.580229		AV735490 CB Homo sapiens cDNA clone CBFBDD05 5, mRNA sequence
4617964	ILMN_2076602	ITM2A	0.00	307771	ITM2A	X	Homo sapiens integral membrane protein 2A (ITM2A), mRNA.	E25A; BRICD2A
4599841	ILMN_3234735	ERI2	0.01038961	2606386	ERI2	16	Homo sapiens ERI1 exoribonuclease family member 2 (ERI2), transcript variant 1, mRNA.
4588637	ILMN_1782222	KIAA1033	0.00	33589	KIAA1033	12	Homo sapiens KIAA1033 (KIAA1033), mRNA.
4563219	ILMN_2122669	TOPORS	0.00	2430197	TOPORS	9	Homo sapiens topoisomerase I binding, arginine/serine-rich (TOPORS), mRNA.	RP31; TP53BPL; P53BP3; LUN
4509974	ILMN_2197659	SLC14A1	0.00	3773451	SLC14A1	18	Homo sapiens solute carrier family 14 (urea transporter), member 1 (Kidd blood group) (SLC14A1), mRNA.	RACH1; FLJ41687; UTE; HsT1341; UT-B1; HUT11; JK; UT1; FLJ33745
4467086	ILMN_1762808	LOC651919	0.00	2896737	LOC651919		PREDICTED: Homo sapiens similar to Ras-related C3 botulinum toxin substrate 1 (p21-Rac1) (LOC651919), mRNA.
4425097	ILMN_3302139	LOC729687	0.00	33589	LOC729687		PREDICTED: Homo sapiens hypothetical LOC729687 (LOC729687), mRNA.
4378686	ILMN_1713235	MGC12965	0.00	2076738	MGC12965	11	Homo sapiens similar to Cytochrome c, somatic (MGC12965), mRNA.
4372111	ILMN_1687888	BTN3A1	0.00	2337727	BTN3A1	6	Homo sapiens butyrophilin, subfamily 3, member A1 (BTN3A1), transcript variant 2, mRNA.	BT3.1; BTF5
4357324	ILMN_1783170	ING3	0.00	3617563	ING3	7	Homo sapiens inhibitor of growth family, member 3 (ING3), transcript variant 3, mRNA.	FLJ20089; p47ING3; ING2; Eaf4
4354997	ILMN_2063114	TAF1D	0.00	3166719	TAF1D	11	Homo sapiens TATA box binding protein (TBP)-associated factor, RNA polymerase I, D, 41kDa (TAF1D), mRNA.	MGC5306
4330142	ILMN_2134888	TUBE1	0.00	3249678	TUBE1	6	Homo sapiens tubulin, epsilon 1 (TUBE1), mRNA.	dJ142L7.2; TUBE; FLJ22589
4327066	ILMN_2238640	RFX3	0.009090909	2606386	RFX3	9	Homo sapiens regulatory factor X, 3 (influences HLA class II expression) (RFX3), transcript variant 2, mRNA.	bA32F11.1; MGC87155
4318465	ILMN_3209194	LOC653557	0.001298701	2430197	LOC653557		PREDICTED: Homo sapiens similar to Ribosome biogenesis protein BMS1 homolog (LOC653557), mRNA.
4286961	ILMN_2130003	CCBL2	0.00	3166719	CCBL2	1	Homo sapiens cysteine conjugate-beta lyase 2 (CCBL2), transcript variant 3, mRNA.	DKFZp547N1117; RBM1; RP11-82K18.3; MGC9398; RP4-531M19.2; RBMXL1; DKFZp667D0223; KAT3
4276516	ILMN_1666111	YTHDC1	0.00	2337727	YTHDC1	4	Homo sapiens YTH domain containing 1 (YTHDC1), transcript variant 1, mRNA.	YT521-B; YT521; KIAA1966
4214803	ILMN_2245180	BUB3	0.00	3249678	BUB3	10	Homo sapiens BUB3 budding uninhibited by benzimidazoles 3 homolog (yeast) (BUB3), transcript variant 1, mRNA.	BUB3L; hBUB3
4203001	ILMN_1738832	SACS	0.00	1830886	SACS	13	Homo sapiens spastic ataxia of Charlevoix-Saguenay (sacsin) (SACS), mRNA.	ARSACS; DKFZp686B15167
4198345	ILMN_1739583	ROCK1	0.00	2803716	ROCK1	18	Homo sapiens Rho-associated, coiled-coil containing protein kinase 1 (ROCK1), mRNA.	P160ROCK; MGC131603; MGC43611
4195467	ILMN_1657527	CLEC12B	0.006493506	154571	CLEC12B	12	Homo sapiens C-type lectin domain family 12, member B (CLEC12B), mRNA.	UNQ5782
4194511	ILMN_3271204	LOC100127893	0.00	2896737	LOC100127893		PREDICTED: Homo sapiens misc_RNA (LOC100127893), miscRNA.
4176078	ILMN_1724699	ACAD8	0.00	2984725	ACAD8	11	Homo sapiens acyl-Coenzyme A dehydrogenase family, member 8 (ACAD8), mRNA.	ACAD-8
4169079	ILMN_1796099	LOC644380	0.00	3249678	LOC644380	22	PREDICTED: Homo sapiens similar to High mobility group protein 1-like 10 (HMG-1L10), transcript variant 1 (LOC644380), mRNA.
4167747	ILMN_2401770	PHF14	0.009090909	2162184	PHF14	7	Homo sapiens PHD finger protein 14 (PHF14), transcript variant 1, mRNA.	MGC176640
4165305	ILMN_1679127	CCAR1	0.00	2896737	CCAR1	10	Homo sapiens cell division cycle and apoptosis regulator 1 (CCAR1), mRNA.	RP11-437A18.1; MGC44628; CARP-1; CARP1
4158971	ILMN_2157709	C14orf19	0.00	2896737	C14ORF19	14	Homo sapiens chromosome 14 open reading frame 19 (C14orf19) on chromosome 14.
4157557	ILMN_3252556	CARD16	0.00	3249678	CARD16	11	Homo sapiens caspase recruitment domain family, member 16 (CARD16), transcript variant 1, mRNA.	PSEUDO-ICE; COP
4156312	ILMN_2106931	PPP1R15B	0.00	2803716	PPP1R15B	1	Homo sapiens protein phosphatase 1, regulatory (inhibitor) subunit 15B (PPP1R15B), mRNA.	FLJ14744
4135095	ILMN_2093980	TMEM38B	0.08181818	1415251	TMEM38B	9	Homo sapiens transmembrane protein 38B (TMEM38B), mRNA.	RP11-219P18.1; FLJ10493; D4Ertd89e; C9orf87; bA219P18.1
4132912	ILMN_2413264	SOCS4	0.00	2984725	SOCS4	14	Homo sapiens suppressor of cytokine signaling 4 (SOCS4), transcript variant 2, mRNA.	DKFZp686J1568; SOCS7
4132637	ILMN_1696160	TRQ1	0.00	1358818	TRQ1	17	Homo sapiens tRNA glutamine 1 (TRQ1) on chromosome 17.
4130439	ILMN_2078659	DHFRL1	0.00	2606386	DHFRL1	3	Homo sapiens dihydrofolate reductase-like 1 (DHFRL1), mRNA.	FLJ16119; DHFRP4
4129019	ILMN_1911717		0.002597403	1994056	HS.445274		DKFZp313P1922_r1 313 (synonym: hlcc2) Homo sapiens cDNA clone DKFZp313P1922 5, mRNA sequence
4126356	ILMN_1718001	PHKB	0.007792208	2702703	PHKB	16	Homo sapiens phosphorylase kinase, beta (PHKB), transcript variant 1, mRNA.	DKFZp781E15103; FLJ41698
4119148	ILMN_2069128	EPB41L2	0.009090909	2519606	EPB41L2	6	Homo sapiens erythrocyte membrane protein band 4.1-like 2 (EPB41L2), mRNA.	4.1-G; DKFZp781D1972; DKFZp781H1755
4107618	ILMN_3248208	LOC100132888	0.006493506	3249678	LOC100132888	X	PREDICTED: Homo sapiens hypothetical protein LOC100132888 (LOC100132888), mRNA.
4106343	ILMN_2230592	MRPL3	0.00	3944147	MRPL3	3	Homo sapiens mitochondrial ribosomal protein L3 (MRPL3), nuclear gene encoding mitochondrial protein, mRNA.	MRL3; RPML3
4086197	ILMN_3256445	LOC100130289	0.00	2337727	LOC100130289	1	PREDICTED: Homo sapiens misc_RNA (LOC100130289), miscRNA.
4075202	ILMN_1679025	LOC641848	0.00	33589	LOC641848		PREDICTED: Homo sapiens similar to ribosomal protein S3a (LOC641848), mRNA.
4073136	ILMN_2135991	C16orf69	0.00	307771	C16ORF69	16	Homo sapiens chromosome 16 open reading frame 69 (C16orf69), mRNA.	FLJ38101; DKFZp313D2416
4068769	ILMN_2103014	CCDC104	0.01818182	1614729	CCDC104	2	Homo sapiens coiled-coil domain containing 104 (CCDC104), mRNA.	MGC15407
4068135	ILMN_1672419	SMARCA2	0.01818182	1415251	SMARCA2	9	Homo sapiens SWI/SNF related, matrix associated, actin dependent regulator of chromatin, subfamily a, member 2 (SMARCA2), transcript variant 1, mRNA.	Sth1p; SNF2L2; SWI2; FLJ36757; SNF2; BAF190; MGC74511; BRM; hBRM; SNF2LA; hSNF2a
4044603	ILMN_1696302	FABP5	0.002597403	2076738	FABP5	8	Homo sapiens fatty acid binding protein 5 (psoriasis-associated) (FABP5), mRNA.	PA-FABP; PAFABP; E-FABP; EFABP
4042548	ILMN_2322458	OPA1	0.00	22476	OPA1	3	Homo sapiens optic atrophy 1 (autosomal dominant) (OPA1), nuclear gene encoding mitochondrial protein, transcript variant 1, mRNA.	largeG; FLJ12460; MGM1; NTG; KIAA0567; NPG
4035638	ILMN_1658266	LOC146053	0.05714286	1478489	LOC146053	15	PREDICTED: Homo sapiens similar to ribosomal protein S3a, transcript variant 4 (LOC146053), mRNA.
4018224	ILMN_1692116	LOC650321	0.00	3476424	LOC650321		PREDICTED: Homo sapiens similar to zinc finger and BTB domain containing 8 opposite strand (LOC650321), mRNA.
4013273	ILMN_3304203	LOC729342	0.00	3166719	LOC729342	2	PREDICTED: Homo sapiens misc_RNA (LOC729342), miscRNA.
4013029	ILMN_2292387	TANK	0.00	307771	TANK	2	Homo sapiens TRAF family member-associated NFKB activator (TANK), transcript variant 1, mRNA.	TRAF2; I-TRAF
3994039	ILMN_3270588	FLJ13197	0.002597403	1907975	FLJ13197		PREDICTED: Homo sapiens misc_RNA (FLJ13197), miscRNA.
3993845	ILMN_3225244	TSEN15	0.00	2702703	TSEN15	1	Homo sapiens tRNA splicing endonuclease 15 homolog (S. cerevisiae) (TSEN15), transcript variant 2, mRNA.
3968074	ILMN_2129545	GNB4	0.00	3913213	GNB4	3	Homo sapiens guanine nucleotide binding protein (G protein), beta polypeptide 4 (GNB4), mRNA.
3957811	ILMN_1786359	LOC346950	0.006493506	1685045	LOC346950	8	PREDICTED: Homo sapiens similar to ribosomal protein L37 (LOC346950), mRNA.
3954072	ILMN_2229170	CRSP9	0.00	2984725	CRSP9	5	Homo sapiens cofactor required for Sp1 transcriptional activation, subunit 9, 33kDa (CRSP9), mRNA.	CRSP33; MGC12284; MED7
3944087	ILMN_1657729	ZNF254	0.00	2162184	ZNF254	19	Homo sapiens zinc finger protein 254 (ZNF254), mRNA.	ZNF91L; BMZF-5; HD-ZNF1; ZNF539
3943068	ILMN_2407235	LOC402057	0.00	307771	LOC402057	22	Homo sapiens similar to 40S ribosomal protein S17 (LOC402057), mRNA.
3919814	ILMN_2042651	EVI2B	0.00	307771	EVI2B	17	Homo sapiens ecotropic viral integration site 2B (EVI2B), mRNA.	EVDB; D17S376
3918792	ILMN_1766974	ZNF107	0.00	1907975	ZNF107	7	Homo sapiens zinc finger protein 107 (ZNF107), transcript variant 2, mRNA.	ZFD25; Y8; smap-7; ZNF588
3903904	ILMN_2172588	IKBKB	0.00	3166719	IKBKB	8	Homo sapiens inhibitor of kappa light polypeptide gene enhancer in B-cells, kinase beta (IKBKB), mRNA.	IKK-beta; NFKBIKB; IKK2; FLJ40509; IKKB; MGC131801
3867938	ILMN_3200539	LOC100131672	0.00	3166719	LOC100131672		PREDICTED: Homo sapiens misc_RNA (LOC100131672), miscRNA.
3865215	ILMN_3275275	LOC727962	0.00	3476424	LOC727962		PREDICTED: Homo sapiens hypothetical LOC727962 (LOC727962), mRNA.
3857512	ILMN_1652660	LOC647357	0.00	307771	LOC647357		PREDICTED: Homo sapiens similar to CG14980-PB, transcript variant 1 (LOC647357), misc RNA.
3849481	ILMN_3279092	LOC645691	0.00	2337727	LOC645691		PREDICTED: Homo sapiens similar to heterogeneous nuclear ribonucleoprotein A1 (LOC645691), mRNA.
3841599	ILMN_2169089	C18orf54	0.001298701	2337727	C18ORF54	18	Homo sapiens chromosome 18 open reading frame 54 (C18orf54), mRNA.	MGC33382
3835485	ILMN_3243248	SNORD87	0.00	2803716	SNORD87	8	Homo sapiens small nucleolar RNA, C/D box 87 (SNORD87), small nucleolar RNA.	HBII-276; U87
3832167	ILMN_2043828	UTP23	0.00	2896737	UTP23	8	Homo sapiens UTP23, small subunit (SSU) processome component, homolog (yeast) (UTP23), mRNA.	MGC14595
3828033	ILMN_3246097	LOC649839	0.00	3249678	LOC649839		PREDICTED: Homo sapiens similar to mCG7611 (LOC649839), mRNA.
3815199	ILMN_1803385	GOLGA8B	0.00	2430197	GOLGA8B		Homo sapiens golgi autoantigen, golgin subfamily a, 8B (GOLGA8B), mRNA.	KIAA0855; GOLGA5
3814472	ILMN_2180677	ARMCX1	0.002597403	1994056	ARMCX1	X	Homo sapiens armadillo repeat containing, X-linked 1 (ARMCX1), mRNA.	DKFZp686P06199; ALEX1
3808856	ILMN_1781085	BRDG1	0.00	22476	BRDG1	4	Homo sapiens BCR downstream signaling 1 (BRDG1), mRNA.	STAP1
3807157	ILMN_1664910	RPSA	0.00	307771	RPSA	3	Homo sapiens ribosomal protein SA (RPSA), transcript variant 2, mRNA.	LRP; LAMBR; LAMR1; 67LR; p40; 37LRP
3798952	ILMN_3199929	LOC390183	0.00	307771	LOC390183		PREDICTED: Homo sapiens misc_RNA (LOC390183), miscRNA.
3771252	ILMN_1769155	CYP2C8	0.05194805	2519606	CYP2C8	10	Homo sapiens cytochrome P450, family 2, subfamily C, polypeptide 8 (CYP2C8), mRNA.	P450 MP-12/MP-20; CPC8
3768339	ILMN_2155025	ZNF681	0.00	2606386	ZNF681	19	Homo sapiens zinc finger protein 681 (ZNF681), mRNA.	FLJ31526
3763905	ILMN_2050761	EIF4E	0.00	2803716	EIF4E	4	Homo sapiens eukaryotic translation initiation factor 4E (EIF4E), mRNA.	CBP; MGC111573; EIF4E1; EIF4F; EIF4EL1
3757311	ILMN_2120917	CTR9	0.00	2803716	CTR9	11	Homo sapiens Ctr9, Paf1/RNA polymerase II complex component, homolog (S. cerevisiae) (CTR9), mRNA.	KIAA0155; TSBP; p150TSP; SH2BP1; p150
3754534	ILMN_1691501	C15orf5	0.00	3476424	C15ORF5		PREDICTED: Homo sapiens chromosome 15 open reading frame 5 (C15orf5), misc RNA.
3753026	ILMN_3274351	LOC644037	0.00	2162184	LOC644037	5	PREDICTED: Homo sapiens misc_RNA (LOC644037), miscRNA.
3747615	ILMN_1813975	ADI1	0.00	3476424	ADI1	2	Homo sapiens acireductone dioxygenase 1 (ADI1), mRNA.	HMFT1638; SIPL; ARD; APL1; MTCBP-1; FLJ10913
3724992	ILMN_2086222	BRWD2	0.00	1830886	BRWD2	10	Homo sapiens bromodomain and WD repeat domain containing 2 (BRWD2), mRNA.	FLJ42531; DR11; DKFZp434L1715; WDR15; WDR11
3711769	ILMN_1728870	DDX3X	0.00	2337727	DDX3X	X	Homo sapiens DEAD (Asp-Glu-Ala-Asp) box polypeptide 3, X-linked (DDX3X), mRNA.	HLP2; DDX3; DBX; DDX14
3708513	ILMN_1746362	LOC440895	0.006493506	1301842	LOC440895	2	PREDICTED: Homo sapiens similar to LIM and senescent cell antigen-like domains 1, transcript variant 1 (LOC440895), mRNA.
3708246	ILMN_1667867	LOC653601	0.03896104	1358818	LOC653601	3	PREDICTED: Homo sapiens similar to armadillo repeat containing 8 (LOC653601), mRNA.
3696401	ILMN_2400663	AKAP9	0.00	1415251	AKAP9	7	Homo sapiens A kinase (PRKA) anchor protein (yotiao) 9 (AKAP9), transcript variant 3, mRNA.	YOTIAO; CG-NAP; PRKA9; MU-RMS-40.16A; HYPERION; KIAA0803; AKAP450; AKAP350
3688418	ILMN_1708298	MGC10701	0.02077922	1994056	MGC10701		PREDICTED: Homo sapiens hypothetical protein MGC10701 (MGC10701), mRNA.
3685975	ILMN_2227368	SELT	0.00	2702703	SELT	3	Homo sapiens selenoprotein T (SELT), mRNA.
3675691	ILMN_1666420	ZNF679	0.00	2519606	ZNF679	7	Homo sapiens zinc finger protein 679 (ZNF679), mRNA.	MGC42415
3674716	ILMN_2121555	FBXO5	0.003896104	1614729	FBXO5	6	Homo sapiens F-box protein 5 (FBXO5), mRNA.	Fbxo31; FBX5; EMI1
3647051	ILMN_1740213	ELOVL7	0.00	2896737	ELOVL7	5	Homo sapiens ELOVL family member 7, elongation of long chain fatty acids (yeast) (ELOVL7), mRNA.	FLJ23563
3640529	ILMN_2174296	DNAJC2	0.00	2606386	DNAJC2	7	Homo sapiens DnaJ (Hsp40) homolog, subfamily C, member 2 (DNAJC2), transcript variant 1, mRNA.	MPP11; MPHOSPH11; ZUO1; DNAJC2
3635602	ILMN_2057220	HRSP12	0.009090909	22476	HRSP12	8	Homo sapiens heat-responsive protein 12 (HRSP12), mRNA.	P14.5; UK114; PSP
3631697	ILMN_1687571	LOC728734	0.00	2803716	LOC728734	16	PREDICTED: Homo sapiens similar to kidney-specific protein (KS), transcript variant 1 (LOC728734), mRNA.
3629675	ILMN_1658277	L3MBTL	0.02467532	1301842	L3MBTL	20	Homo sapiens l(3)mbt-like (Drosophila) (L3MBTL), transcript variant II, mRNA.	L3MBTL1; dJ138B7.3; FLJ41181; DKFZp586P1522; KIAA0681; H-L(3)MBT
3629543	ILMN_1703844	DYNC1LI1	0.00	2803716	DYNC1LI1	3	Homo sapiens dynein, cytoplasmic 1, light intermediate chain 1 (DYNC1LI1), mRNA.	DNCLI1; FLJ10219
3626941	ILMN_1769503	ZNRF2	0.001298701	22476	ZNRF2	7	Homo sapiens zinc and ring finger 2 (ZNRF2), mRNA.	RNF202
3621954	ILMN_2211672	TSNAX	0.00	307771	TSNAX	1	Homo sapiens translin-associated factor X (TSNAX), mRNA.	TRAX
3620261	ILMN_1729591	LOC642701	0.00	2803716	LOC642701	18	PREDICTED: Homo sapiens hypothetical protein LOC642701 (LOC642701), mRNA.
3613309	ILMN_2373556	SPAST	0.00	3249678	SPAST	2	Homo sapiens spastin (SPAST), transcript variant 2, mRNA.	FSP2; ADPSP; KIAA1083; SPG4
3598184	ILMN_2143155	KIF11	0.002597403	1614729	KIF11	10	Homo sapiens kinesin family member 11 (KIF11), mRNA.	KNSL1; EG5; HKSP; TRIP5
3591607	ILMN_1692588	C14orf125	0.00	2984725	C14ORF125		PREDICTED: Homo sapiens chromosome 14 open reading frame 125 (C14orf125), mRNA.
3574543	ILMN_2083818	EXOC8	0.00	2984725	EXOC8	1	Homo sapiens exocyst complex component 8 (EXOC8), mRNA.	Exo84p; SEC84; EXO84
3572838	ILMN_1709142	PURA	0.00	2896737	PURA	5	Homo sapiens purine-rich element binding protein A (PURA), mRNA.	PURALPHA; PUR-ALPHA; PUR1
3567123	ILMN_3305397	LOC728843	0.00	2984725	LOC728843	5	PREDICTED: Homo sapiens misc_RNA (LOC728843), miscRNA.
3565647	ILMN_2085236	SNX24	0.00	2606386	SNX24	5	Homo sapiens sorting nexin 24 (SNX24), mRNA.	PRO1284; SBBI31
3565254	ILMN_2101928	HNRPH1	0.00	2984725	HNRPH1	5	Homo sapiens heterogeneous nuclear ribonucleoprotein H1 (H) (HNRPH1), mRNA.	DKFZp686A15170; HNRPH; hnRNPH
3564284	ILMN_1769229	BCL2A1	0.00	1478489	BCL2A1	15	Homo sapiens BCL2-related protein A1 (BCL2A1), mRNA.	GRS; ACC-1; HBPA1; BFL1; ACC-2; BCL2L5
3563197	ILMN_1672606	OAS1	0.00	1478489	OAS1	12	Homo sapiens 2',5'-oligoadenylate synthetase 1, 40/46kDa (OAS1), transcript variant 1, mRNA.	OIAS; IFI-4; OIASI
3562828	ILMN_3226814	LOC729646	0.00	307771	LOC729646	14	PREDICTED: Homo sapiens misc_RNA (LOC729646), miscRNA.
3533656	ILMN_2163315	LOC388955	0.001298701	2519606	LOC388955	2	Homo sapiens PX19 protein pseudogene (LOC388955), non-coding RNA.
3508154	ILMN_1752150	LOC648453	0.00	154571	LOC648453		PREDICTED: Homo sapiens hypothetical protein LOC648453 (LOC648453), mRNA.
3506995	ILMN_1669691	LOC650433	0.01038961	1301842	LOC650433		PREDICTED: Homo sapiens similar to radical S-adenosyl methionine and flavodoxin domains 1 (LOC650433), mRNA.
3506893	ILMN_2356955	PLAGL1	0.00	307771	PLAGL1	6	Homo sapiens pleiomorphic adenoma gene-like 1 (PLAGL1), transcript variant 4, mRNA.	MGC126276; LOT1; ZAC; MGC126275; ZAC1; DKFZp781P1017
3501812	ILMN_1691485	GTF2H2	0.001298701	2606386	GTF2H2	5	Homo sapiens general transcription factor IIH, polypeptide 2, 44kDa (GTF2H2), mRNA.	T-BTF2P44; MGC102806; BTF2; TFIIH; BTF2P44
3501054	ILMN_1704222	C1orf27	0.003896104	1685045	C1ORF27	1	Homo sapiens chromosome 1 open reading frame 27 (C1orf27), mRNA.	FLJ20505; odr-4; TTG1
3498821	ILMN_1759973	NDUFA5	0.001298701	2896737	NDUFA5	7	Homo sapiens NADH dehydrogenase (ubiquinone) 1 alpha subcomplex, 5, 13kDa (NDUFA5), nuclear gene encoding mitochondrial protein, mRNA.	NUFM; CI-13KD-B; DKFZp781K1356; FLJ12147; B13; UQOR13
3498083	ILMN_1766753	RBMS1	0.00	2702703	RBMS1	2	Homo sapiens RNA binding motif, single stranded interacting protein 1 (RBMS1), transcript variant 3, mRNA.	MGC3331; MSSP-1; MSSP; YC1; SCR2; MSSP-3; MGC15146; MSSP-2
3491663	ILMN_3272424	LOC100128836	0.00	3166719	LOC100128836		PREDICTED: Homo sapiens misc_RNA (LOC100128836), miscRNA.
3487168	ILMN_2367440	WDR17	0.01428571	1685045	WDR17	4	Homo sapiens WD repeat domain 17 (WDR17), transcript variant 2, mRNA.	FLJ26618
3482622	ILMN_3205924	LOC651198	0.00	2337727	LOC651198	13	PREDICTED: Homo sapiens similar to hCG2036706 (LOC651198), mRNA.
3474225	ILMN_1802649	C11orf58	0.00	3249678	C11ORF58	11	Homo sapiens chromosome 11 open reading frame 58 (C11orf58), mRNA.	SMAP; IMAGE145052; MGC117265
3473589	ILMN_3200070	LOC643534	0.001298701	2896737	LOC643534		PREDICTED: Homo sapiens similar to hCG37526 (LOC643534), mRNA.
3472912	ILMN_1751644	LIMS1	0.00	154571	LIMS1	2	Homo sapiens LIM and senescent cell antigen-like domains 1 (LIMS1), mRNA.	PINCH; PINCH1
3472334	ILMN_2231189	HIAT1	0.00	3166719	HIAT1	1	Homo sapiens hippocampus abundant transcript 1 (HIAT1), mRNA.	DKFZP564L0864
3467971	ILMN_2361575	SNX14	0.00	2803716	SNX14	6	Homo sapiens sorting nexin 14 (SNX14), transcript variant 2, mRNA.	MGC13217; RP11-321N4.2; RGS-PX2
3450687	ILMN_1663646	DMXL1	0.00	2803716	DMXL1	5	Homo sapiens Dmx-like 1 (DMXL1), mRNA.	DKFZp779O1239; FLJ44772
3422592	ILMN_3271412	LOC100127922	0.00	3249678	LOC100127922	5	PREDICTED: Homo sapiens misc_RNA (LOC100127922), miscRNA.
3421716	ILMN_3282395	LOC646966	0.00	3476424	LOC646966		PREDICTED: Homo sapiens misc_RNA (LOC646966), miscRNA.
3420904	ILMN_3289247	LOC400750	0.006493506	1478489	LOC400750	1	PREDICTED: Homo sapiens misc_RNA (LOC400750), miscRNA.
3415694	ILMN_1675541	EEF1B2	0.00	2337727	EEF1B2	2	Homo sapiens eukaryotic translation elongation factor 1 beta 2 (EEF1B2), transcript variant 2, mRNA.	EEF1B; EF1B; EEF1B1
3414295	ILMN_2183216	TTRAP	0.00	2430197	TTRAP	6	Homo sapiens TRAF and TNF receptor associated protein (TTRAP), mRNA.	EAP2; AD022; MGC111021; MGC9099; dJ30M3.3; RP1-30M3.3
3411527	ILMN_1734766	C6orf182	0.06883117	175812	C6ORF182	6	Homo sapiens chromosome 6 open reading frame 182 (C6orf182), transcript variant 2, mRNA.	bA487F23.2; MGC21731; MGC70837
3410859	ILMN_1802100	ADAM28	0.00	175812	ADAM28	8	Homo sapiens ADAM metallopeptidase domain 28 (ADAM28), transcript variant 1, mRNA.	eMDCII; MDC-Ls; ADAM23; MDC-Lm; MDCL
3407042	ILMN_1724368	LOC642859	0.002597403	1415251	LOC642859	8	PREDICTED: Homo sapiens similar to CG12132-PA, transcript variant 2 (LOC642859), mRNA.
3402083	ILMN_3279935	LOC646909	0.00	2984725	LOC646909	8	PREDICTED: Homo sapiens misc_RNA (LOC646909), miscRNA.
3399934	ILMN_1833212		0.01038961	1301842	HS.551138	9	Homo sapiens cDNA FLJ34826 fis, clone NT2NE2008803
3396279	ILMN_1899183		0.002597403	2162184	HS.209583	9	UI-H-BW1-anz-d-01-0-UI.s1 NCI_CGAP_Sub7 Homo sapiens cDNA clone IMAGE:3083952 3, mRNA sequence
3374167	ILMN_2152010	CBWD1	0.00	2984725	CBWD1	9	Homo sapiens COBW domain containing 1 (CBWD1), transcript variant 1, mRNA.
3367239	ILMN_1692597	LOC652489	0.1012987	1301842	LOC652489		PREDICTED: Homo sapiens similar to SMT3 suppressor of mif two 3 homolog 2 (LOC652489), mRNA.
3366238	ILMN_1733802	PCAF	0.00	2337727	PCAF	3	Homo sapiens p300/CBP-associated factor (PCAF), mRNA.	GCN5L; GCN5L1; GCN5; P; P/CAF; CAF
3360772	ILMN_2273261	FBXO3	0.00	2896737	FBXO3	11	Homo sapiens F-box protein 3 (FBXO3), transcript variant 1, mRNA.	FBA; FBX3; DKFZp564B092
3358912	ILMN_2372403	ALDH5A1	0.00	3249678	ALDH5A1	6	Homo sapiens aldehyde dehydrogenase 5 family, member A1 (ALDH5A1), nuclear gene encoding mitochondrial protein, transcript variant 2, mRNA.	SSDH; SSADH
3357938	ILMN_1761474	LOC654189	0.00	33589	LOC654189		PREDICTED: Homo sapiens similar to heterogeneous nuclear ribonucleoprotein A3, transcript variant 1 (LOC654189), mRNA.
3357887	ILMN_3289171	LOC100131572	0.00	33589	LOC100131572	1	PREDICTED: Homo sapiens similar to hCG1783679 (LOC100131572), mRNA.
3354824	ILMN_3195815	LOC100130561	0.00	2803716	LOC100130561	22	PREDICTED: Homo sapiens similar to high-mobility group (nonhistone chromosomal) protein 1-like 10 (LOC100130561), mRNA.
3353762	ILMN_1749304	LOC643389	0.00	2337727	LOC643389	9	PREDICTED: Homo sapiens hypothetical protein LOC643389 (LOC643389), mRNA.
3352273	ILMN_1655827	COPS2	0.00	3166719	COPS2	15	Homo sapiens COP9 constitutive photomorphogenic homolog subunit 2 (Arabidopsis) (COPS2), mRNA.	TRIP15; SGN2; ALIEN; CSN2
3349963	ILMN_1768582	PPP2CB	0.00	2984725	PPP2CB	8	Homo sapiens protein phosphatase 2 (formerly 2A), catalytic subunit, beta isoform (PPP2CB), transcript variant 1, mRNA.	PP2CB
3345914	ILMN_2101810	ARHGAP12	0.00	307771	ARHGAP12	10	Homo sapiens Rho GTPase activating protein 12 (ARHGAP12), mRNA.	FLJ10971; FLJ21785; FLJ45709; FLJ20737; DKFZp779N2050
3345148	ILMN_3245390	LOC392635	0.00	3249678	LOC392635	7	PREDICTED: Homo sapiens misc_RNA (LOC392635), miscRNA.
3344442	ILMN_2092536	HSPE1	0.00	2337727	HSPE1	2	Homo sapiens heat shock 10kDa protein 1 (chaperonin 10) (HSPE1), mRNA.	HSP10; CPN10; GROES
3344206	ILMN_3211887	LOC727821	0.00	2984725	LOC727821		PREDICTED: Homo sapiens misc_RNA (LOC727821), miscRNA.
3343954	ILMN_2387791	MALT1	0.00	2606386	MALT1	18	Homo sapiens mucosa associated lymphoid tissue lymphoma translocation gene 1 (MALT1), transcript variant 1, mRNA.	MLT; MLT1; DKFZp434L132
3339099	ILMN_3287033	LOC646785	0.00	3249678	LOC646785	6	PREDICTED: Homo sapiens misc_RNA (LOC646785), miscRNA.
3336792	ILMN_3193623	LOC100129657	0.00	2803716	LOC100129657		PREDICTED: Homo sapiens hypothetical protein LOC100129657 (LOC100129657), mRNA.
3335255	ILMN_3308803	MIR200A	0.009090909	2519606	MIR200A		Homo sapiens microRNA 200a (MIR200A), microRNA.
3329788	ILMN_1657790	SFRS11	0.00	2896737	SFRS11	1	Homo sapiens splicing factor, arginine/serine-rich 11 (SFRS11), mRNA.	DKFZp686M13204; dJ677H15.2; p54
3328532	ILMN_2404407	ABAT	0.00	3249678	ABAT	16	Homo sapiens 4-aminobutyrate aminotransferase (ABAT), nuclear gene encoding mitochondrial protein, transcript variant 2, mRNA.	NPD009; GABAT; GABA-AT
3321934	ILMN_2186678	C6orf211	0.00	2896737	C6ORF211	6	Homo sapiens chromosome 6 open reading frame 211 (C6orf211), mRNA.	FLJ12910; DKFZp566I174
3316761	ILMN_2278561	RABL2A	0.00	3249678	RABL2A	2	Homo sapiens RAB, member of RAS oncogene family-like 2A (RABL2A), transcript variant 1, mRNA.	MGC117180
3313223	ILMN_3288529	LOC645630	0.00	3617563	LOC645630	15	PREDICTED: Homo sapiens misc_RNA (LOC645630), miscRNA.
3311349	ILMN_3294134	LOC389765	0.00	3944147	LOC389765		PREDICTED: Homo sapiens similar to KIF27C (LOC389765), mRNA.
3310969	ILMN_1801456	CROP	0.00	307771	CROP	17	Homo sapiens cisplatin resistance-associated overexpressed protein (CROP), transcript variant 2, mRNA.	OA48-18; LUC7A
3305423	ILMN_2202790	MCFD2	0.00	2519606	MCFD2	2	Homo sapiens multiple coagulation factor deficiency 2 (MCFD2), mRNA.	DKFZp686G21263; LMAN1IP; F5F8D; SDNSF
3294949	ILMN_1793012	FLJ10803	0.002597403	1830886	FLJ10803	7	Homo sapiens hypothetical protein FLJ10803 (FLJ10803), mRNA.
3289139	ILMN_1759954	PTMA	0.00	2606386	PTMA	2	Homo sapiens prothymosin, alpha (PTMA), transcript variant 1, mRNA.	TMSA; MGC104802
3285739	ILMN_3182000	FLJ10088	0.00	2430197	FLJ10088		PREDICTED: Homo sapiens similar to hypothetical protein (L1H 3 region) (FLJ10088), mRNA.
3281358	ILMN_2177732	RANBP6	0.00	2984725	RANBP6	9	Homo sapiens RAN binding protein 6 (RANBP6), transcript variant 1, mRNA.
3280731	ILMN_1741640	ZNF675	0.002597403	2162184	ZNF675	19	Homo sapiens zinc finger protein 675 (ZNF675), mRNA.	FLJ36350; TBZF; TIZ
3275891	ILMN_1744754	LOC642432	0.003896104	1685045	LOC642432	15	PREDICTED: Homo sapiens similar to golgi autoantigen, golgin subfamily a-like, transcript variant 1 (LOC642432), mRNA.
3273926	ILMN_3299424	LOC729173	0.00	3617563	LOC729173		PREDICTED: Homo sapiens hypothetical protein LOC729173 (LOC729173), mRNA.
3273777	ILMN_1881831		0.001298701	33589	HS.543075	3	tj56c08.x1 Soares_NSF_F8_9W_OT_PA_P_S1 Homo sapiens cDNA clone IMAGE:2145518 3, mRNA sequence
3268812	ILMN_2335198	NCOA1	0.00	307771	NCOA1	2	Homo sapiens nuclear receptor coactivator 1 (NCOA1), transcript variant 3, mRNA.	RIP160; MGC129720; NCoA-1; SRC1; F-SRC-1; MGC129719; KAT13A
3266316	ILMN_3204117	LOC728115	0.00	3166719	LOC728115		PREDICTED: Homo sapiens misc_RNA (LOC728115), miscRNA.
3265131	ILMN_1807182	LOC642062	0.00	2076738	LOC642062		PREDICTED: Homo sapiens hypothetical protein LOC642062 (LOC642062), mRNA.
3260615	ILMN_1700847	PMS1	0.00	2803716	PMS1	2	Homo sapiens PMS1 postmeiotic segregation increased 1 (S. cerevisiae) (PMS1), mRNA.	DKFZp781M0253; HNPCC3; PMSL1; hPMS1
3259387	ILMN_2135232	SFRS3	0.00	2606386	SFRS3	6	Homo sapiens splicing factor, arginine/serine-rich 3 (SFRS3), mRNA.	SRp20
3257866	ILMN_2044226	PPP3CA	0.00	2803716	PPP3CA	4	Homo sapiens protein phosphatase 3 (formerly 2B), catalytic subunit, alpha isoform (PPP3CA), mRNA.	CALN; CALNA; CCN1; PPP2B; CNA1; CALNA1
3254861	ILMN_3202396	LOC390735	0.00	3249678	LOC390735		PREDICTED: Homo sapiens hCG1642987 (LOC390735), mRNA.
3254815	ILMN_3231881	LOC728026	0.00	2803716	LOC728026	9	PREDICTED: Homo sapiens hypothetical LOC728026 (LOC728026), mRNA.
3254421	ILMN_2070940	CD302	0.00	2984725	CD302	2	Homo sapiens CD302 molecule (CD302), mRNA.	BIMLEC; CLEC13A; KIAA0022; DCL-1
3254042	ILMN_3226613	LOC729686	0.00	307771	LOC729686		PREDICTED: Homo sapiens misc_RNA (LOC729686), miscRNA.
3244581	ILMN_1692133	ZNF226	0.00	2896737	ZNF226	19	Homo sapiens zinc finger protein 226 (ZNF226), transcript variant 1, mRNA.
3241642	ILMN_1773616	LOC645052	0.00	22476	LOC645052	1	PREDICTED: Homo sapiens similar to poly (ADP-ribose) polymerase family, member 8 (LOC645052), mRNA.
3240816	ILMN_1733970	BAG1	0.02467532	1301842	BAG1	9	Homo sapiens BCL2-associated athanogene (BAG1), mRNA.
3230577	ILMN_3216794	LOC644860	0.00	2162184	LOC644860	6	PREDICTED: Homo sapiens misc_RNA (LOC644860), miscRNA.
3229573	ILMN_1724295	LOC643007	0.00	3249678	LOC643007		PREDICTED: Homo sapiens similar to large subunit ribosomal protein L36a (LOC643007), mRNA.
3228064	ILMN_3234116	LOC730382	0.00	3249678	LOC730382	7	PREDICTED: Homo sapiens hypothetical LOC730382 (LOC730382), mRNA.
3225515	ILMN_1655710	LOC642989	0.00	3249678	LOC642989	1	PREDICTED: Homo sapiens similar to 40S ribosomal protein S25 (LOC642989), mRNA.
3223834	ILMN_2194229	TMEM128	0.00	2606386	TMEM128	4	Homo sapiens transmembrane protein 128 (TMEM128), mRNA.	MGC13159; MGC110944
3221903	ILMN_1689725	RPLP1	0.00	2984725	RPLP1	15	Homo sapiens ribosomal protein, large, P1 (RPLP1), transcript variant 1, mRNA.	P1; FLJ27448; RPP1; MGC5215
3219301	ILMN_3287058	LOC100132086	0.01038961	2337727	LOC100132086	12	PREDICTED: Homo sapiens misc_RNA (LOC100132086), miscRNA.
3212699	ILMN_1670664	PPP1R15B	0.00	2896737	PPP1R15B	1	Homo sapiens protein phosphatase 1, regulatory (inhibitor) subunit 15B (PPP1R15B), mRNA.	FLJ14744
3212389	ILMN_1783852	CD164	0.00	307771	CD164	6	Homo sapiens CD164 molecule, sialomucin (CD164), mRNA.	endolyn; MGC-24; MUC-24
3202445	ILMN_1766115	PLEKHF2	0.00	3166719	PLEKHF2	8	Homo sapiens pleckstrin homology domain containing, family F (with FYVE domain) member 2 (PLEKHF2), mRNA.	FLJ13187; ZFYVE18; PHAFIN2
3201868	ILMN_1751530	GADD45GIP1	0.009090909	1907975	GADD45GIP1	19	Homo sapiens growth arrest and DNA-damage-inducible, gamma interacting protein 1 (GADD45GIP1), mRNA.	Plinp1; MGC4667; CKBBP2; MGC4758; CRIF1; PRG6; PLINP-1
3192416	ILMN_2379675	PDE7A	0.00	2162184	PDE7A	8	Homo sapiens phosphodiesterase 7A (PDE7A), transcript variant 1, mRNA.	PDE7; HCP1
3189665	ILMN_2117885	FAM122A	0.00	1685045	FAM122A	9	Homo sapiens family with sequence similarity 122A (FAM122A), mRNA.	C9orf42; MGC17347
3189252	ILMN_3207738	LOC646527	0.00	3249678	LOC646527	13	PREDICTED: Homo sapiens misc_RNA (LOC646527), miscRNA.
3188724	ILMN_1656678	SUZ12P	0.00	2162184	SUZ12P	17	PREDICTED: Homo sapiens suppressor of zeste 12 homolog pseudogene, transcript variant 2 (SUZ12P), mRNA.
3188356	ILMN_3224860	LOC730004	0.00	2896737	LOC730004		PREDICTED: Homo sapiens misc_RNA (LOC730004), miscRNA.
3187015	ILMN_2373073	LIG4	0.00	3166719	LIG4	13	Homo sapiens ligase IV, DNA, ATP-dependent (LIG4), transcript variant 1, mRNA.
3185338	ILMN_2171289	SAMSN1	0.00	3476424	SAMSN1	21	Homo sapiens SAM domain, SH3 domain and nuclear localization signals 1 (SAMSN1), mRNA.	NASH1; HACS1; SASH2; SH3D6B
3184918	ILMN_3198499	LOC654350	0.00	3249678	LOC654350	15	PREDICTED: Homo sapiens similar to rat ribosomal protein L9 homologue (LOC654350), mRNA.
3176895	ILMN_2113074	UFM1	0.00	3249678	UFM1	13	Homo sapiens ubiquitin-fold modifier 1 (UFM1), mRNA.	bA131P10.1; C13orf20; BM-002
3175157	ILMN_1766085	REL	0.00	3617563	REL	2	Homo sapiens v-rel reticuloendotheliosis viral oncogene homolog (avian) (REL), mRNA.	C-Rel
3169214	ILMN_2147993	ZNF23	0.00	2984725	ZNF23	16	Homo sapiens zinc finger protein 23 (KOX 16) (ZNF23), mRNA.	KOX16; Zfp612; ZNF359; ZNF612
3168448	ILMN_3201216	LOC441550	0.00	2984725	LOC441550		PREDICTED: Homo sapiens misc_RNA (LOC441550), miscRNA.
3162791	ILMN_2067980	NKAP	0.00	2896737	NKAP	X	Homo sapiens NF-kappaB activating protein (NKAP), mRNA.	FLJ22626
3160709	ILMN_1671372	LOC137107	0.00	2896737	LOC137107		PREDICTED: Homo sapiens similar to ribosomal protein L10a (LOC137107), mRNA.
3158018	ILMN_1661998	METTL6	0.009090909	1994056	METTL6	3	Homo sapiens methyltransferase like 6 (METTL6), mRNA.	MGC24132
3153618	ILMN_2182348	SMC3	0.00	2702703	SMC3	10	Homo sapiens structural maintenance of chromosomes 3 (SMC3), mRNA.	CDLS3; SMC3L1; CSPG6; BMH; HCAP; BAM
3149137	ILMN_2229205	CENPC1	0.00	2803716	CENPC1	4	Homo sapiens centromere protein C 1 (CENPC1), mRNA.	CENPC; MIF2; hcp-4; CENP-C
3146799	ILMN_3270542	LOC100128525	0.00	2984725	LOC100128525		PREDICTED: Homo sapiens similar to hCG1641472 (LOC100128525), mRNA.
3138805	ILMN_1803742	CAPZA1	0.00	2606386	CAPZA1	1	Homo sapiens capping protein (actin filament) muscle Z-line, alpha 1 (CAPZA1), mRNA.	CAPPA1; CAPZ; CAZ1
3137847	ILMN_2094938	OMA1	0.00	3249678	OMA1	1	Homo sapiens OMA1 homolog, zinc metallopeptidase (S. cerevisiae) (OMA1), mRNA.	DAB1; ZMPOMA1; 2010001O09Rik; YKR087C; FLJ33782; MPRP-1
3132248	ILMN_2048822	NUDCD2	0.00	3166719	NUDCD2	5	Homo sapiens NudC domain containing 2 (NUDCD2), mRNA.	DKFZp686E10109
3126859	ILMN_1729019	SEPT7	0.00	2896737	SEPT7	7	Homo sapiens septin 7 (SEPT7), transcript variant 1, mRNA.	Nbla02942; CDC10; SEPT7A; CDC3
3124436	ILMN_1708160	KPNA2	0.00	2896737	KPNA2	17	Homo sapiens karyopherin alpha 2 (RAG cohort 1, importin alpha 1) (KPNA2), mRNA. XM_001133262 XM_001133265 XM_001133267 XM_001133271	RCH1; IPOA1; SRP1alpha; QIP2
3119716	ILMN_1711408	ANXA4	0.00	2803716	ANXA4	2	Homo sapiens annexin A4 (ANXA4), mRNA.	DKFZp686H02120; MGC75105; PIG28; ANX4
3118188	ILMN_2105253	PTGR2	0.00	3913213	PTGR2	14	Homo sapiens prostaglandin reductase 2 (PTGR2), mRNA.	FLJ39091; PGR-2; PGR2; DKFZp686P10120
3112868	ILMN_2379313	ZNF493	0.00	154571	ZNF493	19	Homo sapiens zinc finger protein 493 (ZNF493), transcript variant 3, mRNA.	FLJ36504
3110882	ILMN_2229950	MPHOSPH10	0.00	2606386	MPHOSPH10	2	Homo sapiens M-phase phosphoprotein 10 (U3 small nucleolar ribonucleoprotein) (MPHOSPH10), mRNA.	MPP10P; MPP10
3104992	ILMN_1671152	LOC649801	0.00	2606386	LOC649801		PREDICTED: Homo sapiens similar to cell division cycle 10 isoform 1 (LOC649801), mRNA.
3103839	ILMN_3215461	LOC100131989	0.00	3773451	LOC100131989	2	PREDICTED: Homo sapiens hypothetical protein LOC100131989 (LOC100131989), mRNA.
3101701	ILMN_1779852	LOC387934	0.00	3249678	LOC387934		PREDICTED: Homo sapiens similar to Fatty acid-binding protein, epidermal (E-FABP) (Psoriasis-associated fatty acid-binding protein homolog) (PA-FABP) (LOC387934), mRNA.
3101585	ILMN_2376142	UBE2W	0.00	22476	UBE2W	8	Homo sapiens ubiquitin-conjugating enzyme E2W (putative) (UBE2W), transcript variant 2, mRNA.	FLJ11011
3101464	ILMN_3285742	LOC100131786	0.00	3773451	LOC100131786		PREDICTED: Homo sapiens hypothetical protein LOC100131786 (LOC100131786), mRNA.
3095516	ILMN_1744611	WDSOF1	0.00	307771	WDSOF1	8	Homo sapiens WD repeats and SOF1 domain containing (WDSOF1), mRNA.	MGC126859; HSPC064; MGC138247; DKFZP564O0463; Gm83
3091909	ILMN_2067607	TMEM106B	0.00	22476	TMEM106B	7	Homo sapiens transmembrane protein 106B (TMEM106B), mRNA.	FLJ11273; MGC33727
3090192	ILMN_3241834	LOC100134504	0.00	3166719	LOC100134504	7	PREDICTED: Homo sapiens hypothetical protein LOC100134504 (LOC100134504), mRNA.
3089071	ILMN_3204890	LOC345041	0.00	2430197	LOC345041		PREDICTED: Homo sapiens misc_RNA (LOC345041), miscRNA.
3088873	ILMN_3227604	LOC729342	0.00	2430197	LOC729342	2	PREDICTED: Homo sapiens misc_RNA (LOC729342), miscRNA.
3084295	ILMN_3230286	LOC731605	0.00	2519606	LOC731605		PREDICTED: Homo sapiens hypothetical LOC731605 (LOC731605), mRNA.
3082541	ILMN_1751760	BCAS2	0.00	2984725	BCAS2	1	Homo sapiens breast carcinoma amplified sequence 2 (BCAS2), mRNA.	DAM1
3082257	ILMN_2181060	CKAP2	0.00	2337727	CKAP2	13	Homo sapiens cytoskeleton associated protein 2 (CKAP2), mRNA.	TMAP; FLJ10749; LB1; se20-10
3081068	ILMN_1780306	DDHD1	0.00	2162184	DDHD1	14	Homo sapiens DDHD domain containing 1 (DDHD1), mRNA.
3080701	ILMN_1690894	TRA1P2	0.00	2430197	TRA1P2		PREDICTED: Homo sapiens tumor rejection antigen (gp96) 1 pseudogene 2 (TRA1P2), misc RNA.
3077887	ILMN_2327994	AZIN1	0.00	1478489	AZIN1	8	Homo sapiens antizyme inhibitor 1 (AZIN1), transcript variant 2, mRNA.	ODC1L; OAZIN; OAZI; MGC3832; MGC691
3076498	ILMN_1805180	CDAN1	0.03896104	1415251	CDAN1		PREDICTED: Homo sapiens congenital dyserythropoietic anemia, type I (CDAN1), mRNA.
3076442	ILMN_2412380	TSC22D1	0.00	2803716	TSC22D1	13	Homo sapiens TSC22 domain family, member 1 (TSC22D1), transcript variant 1, mRNA.	TSC22; RP11-269C23.2; DKFZp686O19206; TGFB1I4; MGC17597
3070647	ILMN_2224103	PAPSS1	0.00	2803716	PAPSS1	4	Homo sapiens 3'-phosphoadenosine 5'-phosphosulfate synthase 1 (PAPSS1), mRNA.	SK1; PAPSS; ATPSK1
3066277	ILMN_1766718	LYSMD3	0.00	22476	LYSMD3	5	Homo sapiens LysM, putative peptidoglycan-binding, domain containing 3 (LYSMD3), mRNA.	DKFZp686F0735; FLJ13542
3063373	ILMN_1746919	LOC643882	0.00	3944147	LOC643882	12	PREDICTED: Homo sapiens hypothetical protein LOC643882 (LOC643882), mRNA.
3041392	ILMN_1755882	C13orf7	0.00	2702703	C13ORF7	13	Homo sapiens chromosome 13 open reading frame 7 (C13orf7), mRNA.	FLJ13449
3040855	ILMN_2133316	GIMAP7	0.00	2984725	GIMAP7	7	Homo sapiens GTPase, IMAP family member 7 (GIMAP7), mRNA.	MGC27027; hIAN7; IAN7
3030201	ILMN_3225121	LOC728484	0.00	307771	LOC728484		PREDICTED: Homo sapiens misc_RNA (LOC728484), miscRNA.
3028857	ILMN_1696035	C12orf8	0.007792208	1415251	C12ORF8	12	Homo sapiens chromosome 12 open reading frame 8 (C12orf8), mRNA.	PDI-DB; ERp31; ERp28; ERp29
3023491	ILMN_2232494	C5orf42	0.009090909	1358818	C5ORF42	5	Homo sapiens chromosome 5 open reading frame 42 (C5orf42), mRNA.	DKFZp686K02105; FLJ13231; FLJ21126
3021475	ILMN_3236130	LOC100132547	0.00	33589	LOC100132547	12	PREDICTED: Homo sapiens misc_RNA (LOC100132547), miscRNA.
3020421	ILMN_2073263	C11orf61	0.00	2984725	C11ORF61	11	Homo sapiens chromosome 11 open reading frame 61 (C11orf61), mRNA.	FLJ23342
3019956	ILMN_2116556	LSM5	0.00	307771	LSM5	7	Homo sapiens LSM5 homolog, U6 small nuclear RNA associated (S. cerevisiae) (LSM5), mRNA.	YER146W; FLJ12710
3016572	ILMN_1849046		0.001298701	2896737	HS.560263	14	UI-CF-FN0-afd-g-08-0-UI.s1 UI-CF-FN0 Homo sapiens cDNA clone UI-CF-FN0-afd-g-08-0-UI 3, mRNA sequence
3016147	ILMN_2053538	RHBDL2	0.00	3773451	RHBDL2	1	Homo sapiens rhomboid, veinlet-like 2 (Drosophila) (RHBDL2), mRNA.	RRP2; MGC16997
3015922	ILMN_3304691	LOC729366	0.00	2076738	LOC729366	2	PREDICTED: Homo sapiens misc_RNA (LOC729366), miscRNA.
3015815	ILMN_3246544	OSTCL	0.007792208	2076738	OSTCL		Homo sapiens oligosaccharyltransferase complex subunit-like (OSTCL), mRNA.
3006452	ILMN_2052383	R3HDM1	0.00	307771	R3HDM1	2	Homo sapiens R3H domain containing 1 (R3HDM1), mRNA.	KIAA0029; FLJ23334; R3HDM
3004725	ILMN_2343332	TAF9	0.00	2984725	TAF9	5	Homo sapiens TAF9 RNA polymerase II, TATA box binding protein (TBP)-associated factor, 32kDa (TAF9), transcript variant 2, mRNA.	TAFIID32; MGC3647; MGC:1603; AD-004; MGC:3647; TAF2G; MGC1603; CGI-137; MGC5067; CIP; MGC:5067; AK6; CINAP; TAFII32; TAFII31
3003203	ILMN_1724474	CARD16	0.00	3249678	CARD16	11	Homo sapiens caspase recruitment domain family, member 16 (CARD16), transcript variant 2, mRNA.	PSEUDO-ICE; COP
3002285	ILMN_1682298	ERMN	0.00	2519606	ERMN	2	Homo sapiens ermin, ERM-like protein (ERMN), transcript variant 2, mRNA.	JN; KIAA1189; ermin
3001619	ILMN_1755419	EIF1AX	0.00	2896737	EIF1AX	X	Homo sapiens eukaryotic translation initiation factor 1A, X-linked (EIF1AX), mRNA.	EIF1A; eIF-1A; EIF4C; eIF-4C
2996959	ILMN_2367681	SPAG1	0.00	2702703	SPAG1	8	Homo sapiens sperm associated antigen 1 (SPAG1), transcript variant 1, mRNA.	HSD-3.8; TPIS; FLJ32920; SP75
2993811	ILMN_2394132	PRO1853	0.00	3773451	PRO1853	2	Homo sapiens hypothetical protein PRO1853 (PRO1853), transcript variant 1, mRNA.
2993482	ILMN_3253606	LOC100130849	0.002597403	2984725	LOC100130849		PREDICTED: Homo sapiens similar to hCG2005335 (LOC100130849), mRNA.
2992561	ILMN_1695856	FAM44A	0.00	175812	FAM44A	4	Homo sapiens family with sequence similarity 44, member A (FAM44A), mRNA.	FLJ33215
2989665	ILMN_2307744	CD46	0.00	2702703	CD46	1	Homo sapiens CD46 molecule, complement regulatory protein (CD46), transcript variant m, mRNA.	TLX; MCP; TRA2.10; MGC26544; MIC10
2984529	ILMN_1764163	LOC644330	0.00	3476424	LOC644330	19	PREDICTED: Homo sapiens similar to tropomyosin 3 isoform 2 (LOC644330), mRNA.
2983528	ILMN_1756779	CLTC	0.00	3166719	CLTC	17	Homo sapiens clathrin, heavy chain (Hc) (CLTC), mRNA.	CHC17; CLTCL2; Hc; CLH-17; KIAA0034
2981406	ILMN_1751816	MCTS1	0.00	33589	MCTS1	X	Homo sapiens malignant T cell amplified sequence 1 (MCTS1), mRNA.	MCT-1; MCT1
2980464	ILMN_1848499		0.001298701	2702703	HS.156256	19	603029375F1 NIH_MGC_114 Homo sapiens cDNA clone IMAGE:5199738 5, mRNA sequence
2977084	ILMN_1691395	ZBTB11	0.00	2896737	ZBTB11	3	Homo sapiens zinc finger and BTB domain containing 11 (ZBTB11), mRNA.	ZNF-U69274; FLJ13426; MGC133303
2976325	ILMN_1714952	ZNF703	0.00	1301842	ZNF703		PREDICTED: Homo sapiens zinc finger protein 703 (ZNF703), mRNA.
2969533	ILMN_1777286	LOC388344	0.00	3166719	LOC388344	17	PREDICTED: Homo sapiens similar to ribosomal protein L13, transcript variant 1 (LOC388344), mRNA.
2958185	ILMN_3210171	LOC389156	0.00	3166719	LOC389156		PREDICTED: Homo sapiens misc_RNA (LOC389156), miscRNA.
2957721	ILMN_3229038	LOC728310	0.00	3944147	LOC728310	15	PREDICTED: Homo sapiens similar to FLJ36144 protein (LOC728310), mRNA.
2955218	ILMN_2207505	LEP	0.00	3913213	LEP	7	Homo sapiens leptin (obesity homolog, mouse) (LEP), mRNA.	OB; OBS
2954273	ILMN_2123557	FAM73A	0.00	2896737	FAM73A	1	Homo sapiens family with sequence similarity 73, member A (FAM73A), mRNA.	FLJ35093; DKFZp686M07166
2954184	ILMN_3208715	LOC440063	0.00	2519606	LOC440063		PREDICTED: Homo sapiens misc_RNA (LOC440063), miscRNA.
2947499	ILMN_1791186	ARHGAP18	0.00	2896737	ARHGAP18	6	Homo sapiens Rho GTPase activating protein 18 (ARHGAP18), mRNA.	MGC126757; bA307O14.2; MGC138145; FLJ25728; MacGAP
2942721	ILMN_2180582	PNPLA8	0.00	3166719	PNPLA8	7	Homo sapiens patatin-like phospholipase domain containing 8 (PNPLA8), mRNA.	IPLA2G; IPLA2(GAMMA); IPLA2-2
2939771	ILMN_2338116	TRAF5	0.00	33589	TRAF5	1	Homo sapiens TNF receptor-associated factor 5 (TRAF5), transcript variant 1, mRNA.	MGC:39780; RNF84
2937931	ILMN_1803647	FAM162A	0.00	2984725	FAM162A	3	Homo sapiens family with sequence similarity 162, member A (FAM162A), mRNA.	HGTD-P; E2IG5
2937341	ILMN_3272476	LOC100130624	0.00	2984725	LOC100130624	22	PREDICTED: Homo sapiens misc_RNA (LOC100130624), miscRNA.
2935168	ILMN_1664348	PNPLA4	0.009090909	175812	PNPLA4	X	Homo sapiens patatin-like phospholipase domain containing 4 (PNPLA4), mRNA.	GS2; DXS1283E
2934682	ILMN_2223720	ATMIN	0.00	2803716	ATMIN	16	Homo sapiens ATM interactor (ATMIN), mRNA.	FLJ76795; ZNF822; DKFZp779K1455; KIAA0431; ASCIZ
2932277	ILMN_1725314	GBP3	0.00	2430197	GBP3	1	Homo sapiens guanylate binding protein 3 (GBP3), mRNA.	DKFZp686L15228; DKFZp686E0974; FLJ10961
2930383	ILMN_2402936	LOC440926	0.00	2803716	LOC440926	2	Homo sapiens H3 histone, family 3A pseudogene (LOC440926), non-coding RNA.
2929373	ILMN_3204136	LOC100132707	0.05844156	175812	LOC100132707	7	Homo sapiens hypothetical LOC100132707 (LOC100132707), transcript variant 2, non-coding RNA.
2925643	ILMN_3305899	LOC728572	0.00	307771	LOC728572		PREDICTED: Homo sapiens misc_RNA (LOC728572), miscRNA.
2925453	ILMN_1666785	SYNE1	0.009090909	1907975	SYNE1	6	Homo sapiens spectrin repeat containing, nuclear envelope 1 (SYNE1), transcript variant 2, mRNA.	MYNE1; KIAA1756; dJ398G3.1; 8B; CPG2; KIAA0796; DKFZp781J13156; RP3-398G3.1; RP11-809I23.2; nesprin-1; FLJ30878; SCAR8; dJ398G3.2; KIAA1262; FLJ41140
2919627	ILMN_2401701	PCGF6	0.00	2803716	PCGF6	10	Homo sapiens polycomb group ring finger 6 (PCGF6), transcript variant 2, mRNA.	MBLR; MGC15678; MGC17541; RNF134
2913541	ILMN_2128923	HCCS	0.00	2984725	HCCS	X	Homo sapiens holocytochrome c synthase (cytochrome c heme-lyase) (HCCS), mRNA.	MCOPS7; DKFZp779I1858; CCHL
2913467	ILMN_3244196	LOC729088	0.08311688	1301842	LOC729088		PREDICTED: Homo sapiens misc_RNA (LOC729088), miscRNA.
2911953	ILMN_1654195	GCC2	0.00	1685045	GCC2	2	Homo sapiens GRIP and coiled-coil domain containing 2 (GCC2), transcript variant 1, mRNA.	KIAA0336; GCC185
2910396	ILMN_2357382	TERF1	0.00	2162184	TERF1	8	Homo sapiens telomeric repeat binding factor (NIMA-interacting) 1 (TERF1), transcript variant 2, mRNA.	t-TRF1; TRBF1; FLJ41416; TRF; hTRF1-AS; PIN2; TRF1
2908646	ILMN_3201290	LOC100132896	0.01428571	1478489	LOC100132896	9	PREDICTED: Homo sapiens misc_RNA (LOC100132896), miscRNA.
2907105	ILMN_1679587	LOC651202	0.00	3249678	LOC651202		PREDICTED: Homo sapiens similar to large subunit ribosomal protein L36a (LOC651202), mRNA.
2906574	ILMN_2066849	FAM26F	0.00	307771	FAM26F	6	Homo sapiens family with sequence similarity 26, member F (FAM26F), mRNA.	RP1-93H18.5; C6orf187; dJ93H18.5
2905071	ILMN_1738150	SUMO2	0.00	3166719	SUMO2	17	Homo sapiens SMT3 suppressor of mif two 3 homolog 2 (S. cerevisiae) (SUMO2), transcript variant 2, mRNA.	SMT3H2; HSMT3; MGC117191; SMT3B
2902621	ILMN_3265761	LOC100128337	0.00	2803716	LOC100128337	13	PREDICTED: Homo sapiens misc_RNA (LOC100128337), miscRNA.
2901081	ILMN_3206132	LOC388076	0.00	3249678	LOC388076		PREDICTED: Homo sapiens hypothetical LOC388076 (LOC388076), mRNA.
2900954	ILMN_1777299	LOC652771	0.00	175812	LOC652771		PREDICTED: Homo sapiens similar to general transcription factor II, i isoform 1 (LOC652771), mRNA.
2898607	ILMN_2181241	LOC649946	0.00	3166719	LOC649946	11	Homo sapiens ribosomal protein L23a pseudogene (LOC649946), non-coding RNA.
2895204	ILMN_1658531	LOC653702	0.00	307771	LOC653702		Homo sapiens hCG31916 (LOC653702), mRNA.
2893468	ILMN_2148360	ADAM10	0.00	2430197	ADAM10	15	Homo sapiens ADAM metallopeptidase domain 10 (ADAM10), mRNA.	CD156c; HsT18717; kuz; MADM
2893189	ILMN_2227473	PIBF1	0.002597403	2337727	PIBF1	13	Homo sapiens progesterone immunomodulatory binding factor 1 (PIBF1), mRNA.	RP11-505F3.1; KIAA1008; PIBF1; C13orf24
2890269	ILMN_1711490	ARHGAP26	0.00	1415251	ARHGAP26	5	Homo sapiens Rho GTPase activating protein 26 (ARHGAP26), mRNA.	OPHN1L; GRAF; OPHN1L1; KIAA0621; FLJ42530
2887034	ILMN_3186853	LOC100130233	0.009090909	154571	LOC100130233	X	PREDICTED: Homo sapiens misc_RNA (LOC100130233), miscRNA.
2877255	ILMN_3278735	LOC389465	0.00	22476	LOC389465		PREDICTED: Homo sapiens misc_RNA (LOC389465), miscRNA.
2875767	ILMN_2086952	TOP1P1	0.002597403	2162184	TOP1P1	1	Homo sapiens topoisomerase (DNA) I pseudogene 1 (TOP1P1), non-coding RNA.
2866283	ILMN_3261439	LOC100128098	0.00	3913213	LOC100128098	10	PREDICTED: Homo sapiens hypothetical protein LOC100128098 (LOC100128098), mRNA.
2864347	ILMN_3301585	LOC730993	0.00	3944147	LOC730993		PREDICTED: Homo sapiens misc_RNA (LOC730993), miscRNA.
2857014	ILMN_1676848	LOC728844	0.00	2430197	LOC728844		PREDICTED: Homo sapiens hypothetical LOC728844 (LOC728844), mRNA.
2856261	ILMN_2073157	AMY2B	0.00	2896737	AMY2B	1	Homo sapiens amylase, alpha 2B (pancreatic) (AMY2B), mRNA.	AMY2
2852139	ILMN_3239895	LOC100134053	0.00	3617563	LOC100134053		PREDICTED: Homo sapiens similar to POLR2J4 protein (LOC100134053), mRNA.
2849311	ILMN_3279877	LOC645430	0.00	1685045	LOC645430	X	PREDICTED: Homo sapiens misc_RNA (LOC645430), miscRNA.
2848248	ILMN_3267800	LOC100130276	0.00	3913213	LOC100130276	16	PREDICTED: Homo sapiens hypothetical protein LOC100130276 (LOC100130276), mRNA.
2845157	ILMN_2221408	ARFGEF1	0.00	2803716	ARFGEF1	8	Homo sapiens ADP-ribosylation factor guanine nucleotide-exchange factor 1(brefeldin A-inhibited) (ARFGEF1), mRNA.	DKFZP434L057; BIG1; ARFGEP1; P200; D730028O18Rik
2842725	ILMN_3239162	SNORA31	0.00	2162184	SNORA31	13	Homo sapiens small nucleolar RNA, H/ACA box 31 (SNORA31), small nucleolar RNA.	ACA31
2842621	ILMN_1778617	TAF9	0.00	3166719	TAF9	5	Homo sapiens TAF9 RNA polymerase II, TATA box binding protein (TBP)-associated factor, 32kDa (TAF9), transcript variant 3, mRNA.	TAFIID32; MGC3647; MGC:1603; AD-004; MGC:3647; TAF2G; MGC1603; CGI-137; MGC5067; CIP; MGC:5067; AK6; CINAP; TAFII32; TAFII31
2838101	ILMN_2344455	G3BP1	0.00	2896737	G3BP1	5	Homo sapiens GTPase activating protein (SH3 domain) binding protein 1 (G3BP1), transcript variant 1, mRNA.	HDH-VIII; G3BP; MGC111040
2835745	ILMN_3187425	LOC100127975	0.00	3913213	LOC100127975		PREDICTED: Homo sapiens misc_RNA (LOC100127975), partial miscRNA.
2833198	ILMN_3202002	LOC643332	0.00	2162184	LOC643332	14	PREDICTED: Homo sapiens misc_RNA (LOC643332), miscRNA.
2831663	ILMN_1670769	CENPQ	0.001298701	1301842	CENPQ	6	Homo sapiens centromere protein Q (CENPQ), mRNA.	FLJ10545; C6orf139; CENP-Q
2822126	ILMN_2059452	SLC12A2	0.00	33589	SLC12A2	5	Homo sapiens solute carrier family 12 (sodium/potassium/chloride transporters), member 2 (SLC12A2), mRNA.	NKCC1; BSC2; MGC104233; BSC
2819849	ILMN_3292056	LOC727984	0.00	2896737	LOC727984	5	PREDICTED: Homo sapiens misc_RNA (LOC727984), miscRNA.
2817905	ILMN_3280496	LOC100131526	0.00	2896737	LOC100131526		PREDICTED: Homo sapiens misc_RNA (LOC100131526), miscRNA.
2813339	ILMN_1739674	PDE4DIP	0.002597403	2984725	PDE4DIP		PREDICTED: Homo sapiens phosphodiesterase 4D interacting protein (myomegalin), transcript variant 7 (PDE4DIP), mRNA.
2812549	ILMN_2168992	FBXO30	0.00	175812	FBXO30	6	Homo sapiens F-box protein 30 (FBXO30), mRNA.	MGC21674; Fbx30; FLJ41030
2811457	ILMN_1752008	OTUD1	0.00	3249678	OTUD1		PREDICTED: Homo sapiens OTU domain containing 1 (OTUD1), mRNA.
2811332	ILMN_2414254	ZNF302	0.00	2076738	ZNF302	19	Homo sapiens zinc finger protein 302 (ZNF302), transcript variant 2, mRNA.	HSD16; ZNF327; MST154; ZNF135L; ZNF140L; MSTP154
2810595	ILMN_2186319	TSPAN2	0.00	1614729	TSPAN2	1	Homo sapiens tetraspanin 2 (TSPAN2), mRNA.	TSN2; FLJ12082; RP4-666F24.2; TSPAN-2; 6330415F13Rik
2810217	ILMN_3285785	LOC647307	0.00	175812	LOC647307		PREDICTED: Homo sapiens misc_RNA (LOC647307), miscRNA.
2809552	ILMN_1677691	LOC648852	0.00	3913213	LOC648852		PREDICTED: Homo sapiens hypothetical protein LOC648852 (LOC648852), mRNA.
2808536	ILMN_1811221	SLC5A8	0.00	3944147	SLC5A8	12	Homo sapiens solute carrier family 5 (iodide transporter), member 8 (SLC5A8), mRNA.	SMCT; MGC125354; AIT
2806556	ILMN_2170595	RRM2B	0.00	2430197	RRM2B	8	Homo sapiens ribonucleotide reductase M2 B (TP53 inducible) (RRM2B), mRNA.	DKFZp686M05248; MGC102856; p53R2; MGC42116
2796048	ILMN_1675462	LSM6	0.00	3249678	LSM6	4	Homo sapiens LSM6 homolog, U6 small nuclear RNA associated (S. cerevisiae) (LSM6), mRNA.	YDR378C
2796046	ILMN_3267017	LOC100129028	0.00	2984725	LOC100129028	2	PREDICTED: Homo sapiens similar to 60S acidic ribosomal protein P1 (LOC100129028), mRNA.
2795094	ILMN_1774779	LOC647121	0.00	307771	LOC647121	1	PREDICTED: Homo sapiens similar to embigin homolog (LOC647121), mRNA.
2792055	ILMN_2296036	PTPN2	0.00	2896737	PTPN2	18	Homo sapiens protein tyrosine phosphatase, non-receptor type 2 (PTPN2), transcript variant 1, mRNA.	TCELLPTP; TCPTP; TC-PTP; PTPT
2789709	ILMN_2130525	TSPAN13	0.00	22476	TSPAN13	7	Homo sapiens tetraspanin 13 (TSPAN13), mRNA.	FLJ22934; NET-6; TM4SF13
2787696	ILMN_1720249	LOC648057	0.001298701	1830886	LOC648057		PREDICTED: Homo sapiens similar to Guanine nucleotide-binding protein G(s), alpha subunit (Adenylate cyclase-stimulating G alpha protein) (G-alpha-8) (LOC648057), mRNA.
2787564	ILMN_1718832	SPHAR	0.00	2896737	SPHAR	1	Homo sapiens S-phase response (cyclin-related) (SPHAR), mRNA.	RP4-803J11.4; MGC88280
2781857	ILMN_2346137	ZNF557	0.00	3944147	ZNF557	19	Homo sapiens zinc finger protein 557 (ZNF557), transcript variant 2, mRNA.	MGC4054
2779289	ILMN_3309714	MIR1979	0.002597403	1478489	MIR1979		Homo sapiens microRNA 1979 (MIR1979), microRNA.
2776669	ILMN_2363805	YAF2	0.002597403	2702703	YAF2	12	Homo sapiens YY1 associated factor 2 (YAF2), mRNA.	MGC41856
2775883	ILMN_3237404	LOC100132585	0.00	3944147	LOC100132585	7	PREDICTED: Homo sapiens hypothetical protein LOC100132585 (LOC100132585), mRNA.
2775204	ILMN_2152828	KIF16B	0.00	2519606	KIF16B	20	Homo sapiens kinesin family member 16B (KIF16B), mRNA.	SNX23; KISC20ORF
2775015	ILMN_1792138	UQCRH	0.00	2896737	UQCRH	1	Homo sapiens ubiquinol-cytochrome c reductase hinge protein (UQCRH), mRNA.
2774237	ILMN_2301955	THAP1	0.00	2519606	THAP1	8	Homo sapiens THAP domain containing, apoptosis associated protein 1 (THAP1), transcript variant 2, mRNA.	FLJ10477; MGC33014
2773897	ILMN_1688094	ORC5L	0.01038961	1478489	ORC5L	7	Homo sapiens origin recognition complex, subunit 5-like (yeast) (ORC5L), transcript variant 1, mRNA.	ORC5T; ORC5; ORC5P
2771712	ILMN_1846807		0.00	2430197	HS.379955	21	AGENCOURT_7906333 NIH_MGC_82 Homo sapiens cDNA clone IMAGE:6103945 5, mRNA sequence
2767933	ILMN_3275936	LOC100133277	0.00	2984725	LOC100133277	5	PREDICTED: Homo sapiens misc_RNA (LOC100133277), miscRNA.
2764544	ILMN_1672947	CAST	0.00	2896737	CAST	5	Homo sapiens calpastatin (CAST), transcript variant 11, mRNA.	MGC9402; BS-17
2764378	ILMN_2172202	NUDT15	0.00	2606386	NUDT15	13	Homo sapiens nudix (nucleoside diphosphate linked moiety X)-type motif 15 (NUDT15), mRNA.	RP11-90M2.1; MTH2; FLJ10956; MGC104352
2762035	ILMN_2196588	C18orf32	0.00	2896737	C18ORF32	18	Homo sapiens chromosome 18 open reading frame 32 (C18orf32), mRNA.	FLJ23458
2755991	ILMN_1781039	VPS26	0.00	2896737	VPS26	10	Homo sapiens vacuolar protein sorting 26 (yeast) (VPS26), mRNA.	HB58; Hbeta58; FLJ12930
2754626	ILMN_1670101	CLEC2D	0.00	2606386	CLEC2D	12	Homo sapiens C-type lectin domain family 2, member D (CLEC2D), transcript variant 2, mRNA.	CLAX; OCIL; LLT1
2753098	ILMN_2142935	BLNK	0.002597403	154571	BLNK	10	Homo sapiens B-cell linker (BLNK), mRNA.	SLP65; MGC111051; Ly57; SLP-65; BASH; BLNK-s
2752287	ILMN_1804426	LOC647862	0.007792208	1478489	LOC647862		PREDICTED: Homo sapiens hypothetical protein LOC647862 (LOC647862), mRNA.
2752169	ILMN_3304003	LOC729208	0.00	3249678	LOC729208		PREDICTED: Homo sapiens misc_RNA (LOC729208), miscRNA.
2749857	ILMN_3236975	ZNF790	0.001298701	2702703	ZNF790	19	Homo sapiens zinc finger protein 790 (ZNF790), mRNA.	FLJ20350; MGC62100
2748769	ILMN_3223500	LOC728903	0.00	3944147	LOC728903	9	PREDICTED: Homo sapiens hypothetical LOC728903, transcript variant 1 (LOC728903), mRNA.
2745417	ILMN_3202315	LOC643779	0.00	3476424	LOC643779		PREDICTED: Homo sapiens misc_RNA (LOC643779), miscRNA.
2745132	ILMN_1748374	LOC400304	0.00	22476	LOC400304	15	PREDICTED: Homo sapiens similar to Golgi autoantigen, golgin subfamily A member 2 (Golgi matrix protein GM130), transcript variant 1 (LOC400304), mRNA.
2740846	ILMN_1720431	ZNF420	0.00	2076738	ZNF420	19	Homo sapiens zinc finger protein 420 (ZNF420), mRNA.	FLJ32191
2740613	ILMN_3192446	LOC100128410	0.00	2702703	LOC100128410	X	PREDICTED: Homo sapiens misc_RNA (LOC100128410), miscRNA.
2737864	ILMN_1698470	SYAP1	0.00	33589	SYAP1	X	Homo sapiens synapse associated protein 1, SAP47 homolog (Drosophila) (SYAP1), mRNA.	FLJ14495; DKFZp686K221; PRO3113; FLJ44185
2734622	ILMN_3261938	LOC100130154	0.00	22476	LOC100130154	2	PREDICTED: Homo sapiens similar to thymosin, beta 10 (LOC100130154), mRNA.
2732537	ILMN_1717834	EIF1AD	0.00	2519606	EIF1AD	11	Homo sapiens eukaryotic translation initiation factor 1A domain containing (EIF1AD), mRNA.
2731307	ILMN_2057826	PHF3	0.00	2430197	PHF3	6	Homo sapiens PHD finger protein 3 (PHF3), mRNA.	MGC142212; MGC142210; KIAA0244
2730542	ILMN_2193498	C1orf25	0.00	2430197	C1ORF25	1	Homo sapiens chromosome 1 open reading frame 25 (C1orf25), mRNA.	MST070; bG120K12.3; MSTP070; MGC25112; MGC57134
2729597	ILMN_3201221	LOC341315	0.00	3476424	LOC341315	12	PREDICTED: Homo sapiens misc_RNA (LOC341315), miscRNA.
2725678	ILMN_2223922	AGTPBP1	0.00	1994056	AGTPBP1	9	Homo sapiens ATP/GTP binding protein 1 (AGTPBP1), mRNA.	NNA1; KIAA1035; DKFZp686M20191
2719671	ILMN_1724391	LOC442064	0.009090909	2162184	LOC442064		PREDICTED: Homo sapiens hypothetical LOC442064 (LOC442064), mRNA.
2719671	ILMN_2179397	TATDN1	0.00	33589	TATDN1	8	Homo sapiens TatD DNase domain containing 1 (TATDN1), mRNA.	CDA11
2718482	ILMN_3185563	BRD7P2	0.006493506	1685045	BRD7P2		PREDICTED: Homo sapiens misc_RNA (BRD7P2), miscRNA.
2718064	ILMN_3238053	LOC100129211	0.00	3913213	LOC100129211	9	PREDICTED: Homo sapiens hypothetical protein LOC100129211 (LOC100129211), mRNA.
2710381	ILMN_1782488	RNASEH2B	0.00	307771	RNASEH2B	13	Homo sapiens ribonuclease H2, subunit B (RNASEH2B), mRNA.	DLEU8; AGS2; FLJ11712
2705394	ILMN_1692041	POT1	0.00	3166719	POT1	7	Homo sapiens POT1 protection of telomeres 1 homolog (S. pombe) (POT1), transcript variant 3, non-coding RNA.	DKFZP586D211; hPot1
2702942	ILMN_2334121	PRKDC	0.00	2702703	PRKDC	8	Homo sapiens protein kinase, DNA-activated, catalytic polypeptide (PRKDC), transcript variant 1, mRNA.	XRCC7; p350; DNPK1; HYRC1; HYRC; DNAPK
2699029	ILMN_2124757	RPL23AP13	0.00	33589	RPL23AP13	2	Homo sapiens ribosomal protein L23a pseudogene 13 (RPL23AP13), non-coding RNA.	DKFZp547I014
2698012	ILMN_2196335	C12orf11	0.00	2984725	C12ORF11	12	Homo sapiens chromosome 12 open reading frame 11 (C12orf11), mRNA.	FLJ10630; FLJ10637
2695733	ILMN_3238618	C3orf50	0.00	3773451	C3ORF50	3	Homo sapiens chromosome 3 open reading frame 50 (C3orf50), non-coding RNA.
2693082	ILMN_3221865	RCADH5	0.00	2430197	RCADH5		PREDICTED: Homo sapiens similar to Alcohol dehydrogenase class III chi chain (Glutathione-dependent formaldehyde dehydrogenase) (FDH) (RCADH5), mRNA.
2690774	ILMN_1694877	CASP6	0.00	2702703	CASP6	4	Homo sapiens caspase 6, apoptosis-related cysteine peptidase (CASP6), transcript variant alpha, mRNA.	MCH2
2687814	ILMN_3277297	LOC391825	0.00	307771	LOC391825		PREDICTED: Homo sapiens similar to hCG1643032 (LOC391825), mRNA.
2682456	ILMN_3231550	LOC100131718	0.00	3617563	LOC100131718		PREDICTED: Homo sapiens misc_RNA (LOC100131718), miscRNA.
2681332	ILMN_1780026	ZNF430	0.00	3249678	ZNF430	19	Homo sapiens zinc finger protein 430 (ZNF430), mRNA.	MGC133232; DKFZp762K012; FLJ13659
2679675	ILMN_2290732	ZNF626	0.00	3913213	ZNF626	19	Homo sapiens zinc finger protein 626 (ZNF626), transcript variant 1, mRNA.	MGC104224
2679325	ILMN_2231985	HSPA13	0.00	2337727	HSPA13	21	Homo sapiens heat shock protein 70kDa family, member 13 (HSPA13), mRNA.
2679003	ILMN_1733249	GNB4	0.00	1358818	GNB4	3	Homo sapiens guanine nucleotide binding protein (G protein), beta polypeptide 4 (GNB4), mRNA.
2678539	ILMN_2157957	GTF2H1	0.00	2803716	GTF2H1	11	Homo sapiens general transcription factor IIH, polypeptide 1, 62kDa (GTF2H1), mRNA.	BTF2; TFIIH
2678395	ILMN_2246548	GSTTP2	0.00	3913213	GSTTP2	22	Homo sapiens glutathione S-transferase theta pseudogene 2 (GSTTP2), non-coding RNA. XM_941198 XM_945014 XM_945016	FLJ46109
2678279	ILMN_1899960		0.00	1358818	HS.240801	2	ye15f04.x5 Stratagene lung (#937210) Homo sapiens cDNA clone IMAGE:117823 3 similar to contains element MER6 repetitive element ;, mRNA sequence
2675333	ILMN_2167011	ECHDC1	0.00	2702703	ECHDC1	6	Homo sapiens enoyl Coenzyme A hydratase domain containing 1 (ECHDC1), mRNA.	dJ351K20.2; DKFZp762M1110
2673731	ILMN_1722985	ZNF658B	0.007792208	2430197	ZNF658B	9	Homo sapiens zinc finger protein 658B (ZNF658B), mRNA.
2672842	ILMN_3276019	LOC728060	0.00	2337727	LOC728060		PREDICTED: Homo sapiens misc_RNA (LOC728060), miscRNA.
2671622	ILMN_3290035	LOC653737	0.00	1478489	LOC653737	16	PREDICTED: Homo sapiens hypothetical LOC653737 (LOC653737), mRNA.
2671406	ILMN_3294222	LOC100132673	0.00	3166719	LOC100132673		PREDICTED: Homo sapiens misc_RNA (LOC100132673), miscRNA.
2671321	ILMN_1785821	TTRAP	0.00	175812	TTRAP	6	Homo sapiens TRAF and TNF receptor associated protein (TTRAP), mRNA.	EAP2; AD022; MGC111021; MGC9099; dJ30M3.3; RP1-30M3.3
2670961	ILMN_2050654	SAV1	0.00	2803716	SAV1	14	Homo sapiens salvador homolog 1 (Drosophila) (SAV1), mRNA.	SAV; WWP4; WW45
2667898	ILMN_1679045	SBDS	0.00	3166719	SBDS	7	Homo sapiens Shwachman-Bodian-Diamond syndrome (SBDS), mRNA.	FLJ10917; SWDS; CGI-97; SDS
2666394	ILMN_1749474	FAM7A1	0.01818182	1415251	FAM7A1	15	PREDICTED: Homo sapiens family with sequence similarity 7, member A1, transcript variant 4 (FAM7A1), mRNA.
2661496	ILMN_2401714	MS4A1	0.00	1614729	MS4A1	11	Homo sapiens membrane-spanning 4-domains, subfamily A, member 1 (MS4A1), transcript variant 3, mRNA.	MS4A2; B1; CD20; Bp35; LEU-16; S7; MGC3969
2660551	ILMN_3219808	LOC391670	0.002597403	22476	LOC391670		PREDICTED: Homo sapiens misc_RNA (LOC391670), miscRNA.
2658427	ILMN_2362293	FBXO38	0.00	307771	FBXO38	5	Homo sapiens F-box protein 38 (FBXO38), transcript variant 1, mRNA.	Fbx38; SP329; MOKA
2657811	ILMN_2096083	PLEKHA5	0.003896104	1830886	PLEKHA5	12	Homo sapiens pleckstrin homology domain containing, family A member 5 (PLEKHA5), mRNA.	KIAA1686; PEPP2; FLJ10667; FLJ31492
2654903	ILMN_1695899	LOC648659	0.00	3773451	LOC648659		PREDICTED: Homo sapiens similar to ribosomal protein S3a, transcript variant 4 (LOC648659), mRNA.
2651641	ILMN_3223148	LOC728362	0.006493506	1830886	LOC728362		PREDICTED: Homo sapiens hypothetical LOC728362 (LOC728362), mRNA.
2651478	ILMN_1681641	DLEU1	0.002597403	2076738	DLEU1	13	Homo sapiens deleted in lymphocytic leukemia 1 (non-protein coding) (DLEU1), non-coding RNA.	XTP6; MGC22430; DLB1; LEU1; BCMS
2648793	ILMN_3199655	LOC646784	0.00	2984725	LOC646784	1	PREDICTED: Homo sapiens misc_RNA (LOC646784), miscRNA.
2648015	ILMN_3289489	LOC387753	0.00	3249678	LOC387753		PREDICTED: Homo sapiens similar to 60S ribosomal protein L21, transcript variant 1 (LOC387753), mRNA.
2645784	ILMN_1691849	LIN7C	0.00	175812	LIN7C	11	Homo sapiens lin-7 homolog C (C. elegans) (LIN7C), mRNA.	LIN-7C; MALS-3; FLJ11215; VELI3; LIN-7-C
2642493	ILMN_3234547	LOC100133803	0.00	2337727	LOC100133803		PREDICTED: Homo sapiens similar to mCG50656 (LOC100133803), mRNA.
2640167	ILMN_3188076	LOC100128060	0.00	33589	LOC100128060		PREDICTED: Homo sapiens similar to mCG19129, transcript variant 2 (LOC100128060), mRNA.
2635962	ILMN_1680192	APOBEC3A	0.00	1994056	APOBEC3A	22	Homo sapiens apolipoprotein B mRNA editing enzyme, catalytic polypeptide-like 3A (APOBEC3A), mRNA.	PHRBN; bK150C2.1; ARP3
2634144	ILMN_1912662		0.00	3913213	HS.163752	19	zr87e09.r1 NCI_CGAP_GCB1 Homo sapiens cDNA clone IMAGE:682696 5, mRNA sequence
2633718	ILMN_3302456	LOC730029	0.00	2162184	LOC730029		PREDICTED: Homo sapiens similar to hCG1997137, transcript variant 2 (LOC730029), mRNA.
2633169	ILMN_1720088	SFRS12	0.00	307771	SFRS12	5	Homo sapiens splicing factor, arginine/serine-rich 12 (SFRS12), transcript variant 2, mRNA.	DKFZp564B176; SRrp508; SRrp86; MGC133045
2630658	ILMN_1656285	METTL7A	0.00	2984725	METTL7A	12	Homo sapiens methyltransferase like 7A (METTL7A), mRNA.	AAM-B; DKFZP586A0522
2630026	ILMN_3275771	LOC642567	0.00	2803716	LOC642567		PREDICTED: Homo sapiens misc_RNA (LOC642567), miscRNA.
2628633	ILMN_2062524	RBBP4	0.00	2606386	RBBP4	1	Homo sapiens retinoblastoma binding protein 4 (RBBP4), mRNA.	RBAP48; NURF55
2627031	ILMN_1713752	SERINC3	0.00	3476424	SERINC3	20	Homo sapiens serine incorporator 3 (SERINC3), transcript variant 1, mRNA.	TMS-1; TDE; SBBI99; DIFF33; TDE1; AIGP1
2624534	ILMN_2362681	CES2	0.00	3944147	CES2	16	Homo sapiens carboxylesterase 2 (intestine, liver) (CES2), transcript variant 1, mRNA.	iCE; CE-2; CES2A1; PCE-2
2622589	ILMN_1696911	FTHL8	0.00	2984725	FTHL8	X	Homo sapiens ferritin, heavy polypeptide-like 8 (FTHL8) on chromosome X.
2617435	ILMN_1686811	LOC402644	0.00	2162184	LOC402644		PREDICTED: Homo sapiens similar to peptidylprolyl isomerase A isoform 1 (LOC402644), mRNA.
2615286	ILMN_2123559	FAM73A	0.00	3944147	FAM73A	1	Homo sapiens family with sequence similarity 73, member A (FAM73A), mRNA.	FLJ35093; DKFZp686M07166
2614297	ILMN_2121316	SCYL1BP1	0.00	2984725	SCYL1BP1	1	Homo sapiens SCY1-like 1 binding protein 1 (SCYL1BP1), mRNA.	NTKL-BP1; MGC51263; NTKLBP1; FLJ11752; MGC70512; RP11-545I10.1
2613875	ILMN_2183885	C7orf11	0.00	2896737	C7ORF11	7	Homo sapiens chromosome 7 open reading frame 11 (C7orf11), mRNA.	ORF20; ABHS; TTDN1
2610793	ILMN_3235514	GPR183	0.00	1358818	GPR183	13	Homo sapiens G protein-coupled receptor 183 (GPR183), mRNA.
2608618	ILMN_1778202	FLJ40722	0.00	3944147	FLJ40722		PREDICTED: Homo sapiens hypothetical protein FLJ40722, transcript variant 3 (FLJ40722), mRNA.
2601114	ILMN_3291673	LOC100131452	0.00	3476424	LOC100131452	15	PREDICTED: Homo sapiens hypothetical protein LOC100131452 (LOC100131452), mRNA.
2599348	ILMN_2128358	TPP2	0.00	33589	TPP2	13	Homo sapiens tripeptidyl peptidase II (TPP2), mRNA.	FLJ40359
2598807	ILMN_3182762	LOC100129685	0.00	3476424	LOC100129685		PREDICTED: Homo sapiens hypothetical protein LOC100129685 (LOC100129685), mRNA.
2597951	ILMN_2045419	BNIP3L	0.00	2702703	BNIP3L	8	Homo sapiens BCL2/adenovirus E1B 19kDa interacting protein 3-like (BNIP3L), mRNA.	BNIP3a; NIX
2597242	ILMN_1699767	PDE8A	0.00	3166719	PDE8A	15	Homo sapiens phosphodiesterase 8A (PDE8A), transcript variant 2, mRNA.	HsT19550; FLJ16150
2596526	ILMN_2180606	NAT13	0.00	2337727	NAT13	3	Homo sapiens N-acetyltransferase 13 (GCN5-related) (NAT13), mRNA.	MAK3; hNAT5; FLJ13194; NAT5; hSAN; SAN
2595997	ILMN_3288268	LOC100132499	0.00	3249678	LOC100132499	7	PREDICTED: Homo sapiens similar to mCG7602 (LOC100132499), mRNA.
2595143	ILMN_3261278	C18orf18	0.002597403	175812	C18ORF18		PREDICTED: Homo sapiens chromosome 18 open reading frame 18 (C18orf18), mRNA.
2591403	ILMN_1701289	MGC40489	0.00	2606386	MGC40489	17	PREDICTED: Homo sapiens hypothetical protein MGC40489 (MGC40489), misc RNA.
2590797	ILMN_2392080	DCAF6	0.00	3476424	DCAF6	1	Homo sapiens DDB1 and CUL4 associated factor 6 (DCAF6), transcript variant 2, mRNA.	RP4-745I14.1; ARCAP; PC326; MSTP055; 1200006M05Rik; NRIP
2590335	ILMN_1800575	LOC649260	0.00	1907975	LOC649260		PREDICTED: Homo sapiens similar to LIM and senescent cell antigen-like domains 1 (LOC649260), mRNA.
2586566	ILMN_2134538	FTHL11	0.00	3166719	FTHL11	8	Homo sapiens ferritin, heavy polypeptide-like 11 (FTHL11) on chromosome 8.
2585855	ILMN_2145250	NACAP1	0.00	2984725	NACAP1	8	Homo sapiens nascent-polypeptide-associated complex alpha polypeptide pseudogene 1 (NACAP1), non-coding RNA.	FKSG17
2585524	ILMN_3275489	LOC100131905	0.00	3166719	LOC100131905	12	PREDICTED: Homo sapiens misc_RNA (LOC100131905), miscRNA.
2584975	ILMN_1727738	RAB33B	0.00	2430197	RAB33B	4	Homo sapiens RAB33B, member RAS oncogene family (RAB33B), mRNA.	DKFZP434G099; MGC138182
2582034	ILMN_2226415	LOC440145	0.00	1994056	LOC440145	13	Homo sapiens similar to RIKEN cDNA 2410129H14 (LOC440145), mRNA.	MGC150539; FLJ21869
2581874	ILMN_3231944	LOC100130516	0.00	3773451	LOC100130516		PREDICTED: Homo sapiens hypothetical protein LOC100130516 (LOC100130516), mRNA.
2580856	ILMN_1663493	C7orf28B	0.00	307771	C7ORF28B		PREDICTED: Homo sapiens chromosome 7 open reading frame 28B (C7orf28B), mRNA.
2578421	ILMN_2093389	SNAPC1	0.00	3913213	SNAPC1	14	Homo sapiens small nuclear RNA activating complex, polypeptide 1, 43kDa (SNAPC1), mRNA.	SNAP43; PTFgamma
2577662	ILMN_1705876	NAP1L1	0.00	307771	NAP1L1	12	Homo sapiens nucleosome assembly protein 1-like 1 (NAP1L1), transcript variant 1, mRNA.	NAP1; NRP; NAP1L; FLJ16112; MGC23410; MGC8688
2572396	ILMN_2063584	CLIC4	0.00	3249678	CLIC4	1	Homo sapiens chloride intracellular channel 4 (CLIC4), nuclear gene encoding mitochondrial protein, mRNA.	p64H1; CLIC4L; H1; FLJ38640; DKFZP566G223; huH1
2571885	ILMN_2387742	HNRNPA1L2	0.00	3249678	HNRNPA1L2	13	Homo sapiens heterogeneous nuclear ribonucleoprotein A1-like 2 (HNRNPA1L2), transcript variant 1, mRNA.	MGC102957
2565844	ILMN_1714756	YIPF5	0.00	2076738	YIPF5	5	Homo sapiens Yip1 domain family, member 5 (YIPF5), transcript variant 2, mRNA.	YIP1A; DKFZp313L2216; SB140; FinGER5; SMAP-5; SMAP5
2565227	ILMN_3248586	LOC100133144	0.00	2803716	LOC100133144	15	Homo sapiens hypothetical protein LOC100133144 (LOC100133144), non-coding RNA.
2565157	ILMN_2042343	MRPL42P5	0.002597403	2606386	MRPL42P5	15	Homo sapiens mitochondrial ribosomal protein L42 pseudogene 5 (MRPL42P5), non-coding RNA.
2561431	ILMN_1661519	KIAA0408	0.00	3913213	KIAA0408	6	Homo sapiens KIAA0408 (KIAA0408), mRNA.	FLJ43995; RP3-403A15.2
2561141	ILMN_1791568	CEP57	0.00	2896737	CEP57	11	Homo sapiens centrosomal protein 57kDa (CEP57), mRNA.	TSP57; KIAA0092; PIG8
2557891	ILMN_2279834	ZNF483	0.00	3944147	ZNF483	9	Homo sapiens zinc finger protein 483 (ZNF483), transcript variant 2, mRNA.	ZKSCAN16
2555347	ILMN_2196347	CDKN1B	0.00	2896737	CDKN1B	12	Homo sapiens cyclin-dependent kinase inhibitor 1B (p27, Kip1) (CDKN1B), mRNA.	P27KIP1; KIP1; MEN1B; MEN4; CDKN4
2554347	ILMN_3284177	LOC100132425	0.00	2519606	LOC100132425	10	PREDICTED: Homo sapiens hypothetical protein LOC100132425 (LOC100132425), mRNA.
2554061	ILMN_1766247	ZBTB2	0.00	307771	ZBTB2	6	Homo sapiens zinc finger and BTB domain containing 2 (ZBTB2), mRNA.	ZNF437
2553423	ILMN_3206312	LOC643873	0.00	1994056	LOC643873		PREDICTED: Homo sapiens misc_RNA (LOC643873), miscRNA.
2552455	ILMN_3282121	LOC202781	0.00	2702703	LOC202781		PREDICTED: Homo sapiens hypothetical protein LOC202781 (LOC202781), mRNA.
2551947	ILMN_2178618	WDR44	0.00	2984725	WDR44	X	Homo sapiens WD repeat domain 44 (WDR44), mRNA.	DKFZp686L20145; RAB11BP; MGC26781; RPH11
2551517	ILMN_2141157	RANBP9	0.00	2803716	RANBP9	6	Homo sapiens RAN binding protein 9 (RANBP9), mRNA.	RANBPM
2551375	ILMN_3214532	LOC100131205	0.00	3249678	LOC100131205		PREDICTED: Homo sapiens hypothetical protein LOC100131205, transcript variant 3 (LOC100131205), mRNA.
2551236	ILMN_2390609	ANK3	0.00	154571	ANK3	10	Homo sapiens ankyrin 3, node of Ranvier (ankyrin G) (ANK3), transcript variant 2, mRNA.	ANKYRIN-G; FLJ45464
2550609	ILMN_3222295	LOC729409	0.002597403	1614729	LOC729409	12	PREDICTED: Homo sapiens misc_RNA (LOC729409), miscRNA.
2549483	ILMN_3226875	LOC728590	0.00	307771	LOC728590		PREDICTED: Homo sapiens similar to rCG23287 (LOC728590), mRNA.
2548709	ILMN_3235013	LOC730288	0.00	3166719	LOC730288	7	PREDICTED: Homo sapiens similar to 40S ribosomal protein S28 (LOC730288), mRNA.
2548392	ILMN_3271122	LOC100129742	0.00	3249678	LOC100129742		PREDICTED: Homo sapiens misc_RNA (LOC100129742), miscRNA.
2547909	ILMN_1815447	LOC401623	0.00	2337727	LOC401623	X	Homo sapiens similar to LINE-1 reverse transcriptase homolog (LOC401623), mRNA.
2544934	ILMN_2046315	GABARAPL2	0.00	2896737	GABARAPL2	16	Homo sapiens GABA(A) receptor-associated protein-like 2 (GABARAPL2), mRNA.	GEF2; GATE16; GATE-16; GEF-2; ATG8
2544924	ILMN_2131523	SACS	0.00	2519606	SACS	13	Homo sapiens spastic ataxia of Charlevoix-Saguenay (sacsin) (SACS), mRNA.	ARSACS; DKFZp686B15167
2544832	ILMN_1700466	LOC389517	0.006493506	1415251	LOC389517		Homo sapiens Williams Beuren syndrome chromosome region 19 pseudogene (LOC389517) on chromosome 7.	MGC131642; MGC48646
2544358	ILMN_1672987	LOC653596	0.00	2430197	LOC653596	2	PREDICTED: Homo sapiens similar to RAN-binding protein 2-like 1 isoform 2, transcript variant 11 (LOC653596), mRNA.
2540586	ILMN_1700880	LOC648399	0.00	2337727	LOC648399		PREDICTED: Homo sapiens similar to Ornithine aminotransferase, mitochondrial precursor (Ornithine--oxo-acid aminotransferase) (LOC648399), mRNA.
2539227	ILMN_1665327	ZNF92	0.00	1415251	ZNF92	7	Homo sapiens zinc finger protein 92 (ZNF92), transcript variant 1, mRNA.	HTF12; HPF12; TF12
2536873	ILMN_3301052	LOC728791	0.00	307771	LOC728791		PREDICTED: Homo sapiens misc_RNA (LOC728791), miscRNA.
2536348	ILMN_2062370	NOL8	0.00	2896737	NOL8	9	Homo sapiens nucleolar protein 8 (NOL8), mRNA.	FLJ20736; bA62C3.3; Nop132; C9orf34; bA62C3.4; DKFZp686P12242
2534592	ILMN_2393060	PPIL3	0.001298701	2337727	PPIL3	2	Homo sapiens peptidylprolyl isomerase (cyclophilin)-like 3 (PPIL3), transcript variant PPIL3b, mRNA.	CYPJ
2533441	ILMN_2309549	AMZ2	0.002597403	2162184	AMZ2	17	Homo sapiens archaelysin family metallopeptidase 2 (AMZ2), transcript variant 6, mRNA.
2531659	ILMN_1720794	SNORD4B	0.003896104	154571	SNORD4B	17	Homo sapiens small nucleolar RNA, C/D box 4B (SNORD4B), small nucleolar RNA.	RNU101B; Z17B
2530071	ILMN_3239694	LOC100134412	0.002597403	2984725	LOC100134412		PREDICTED: Homo sapiens misc_RNA (LOC100134412), miscRNA.
2520042	ILMN_3298215	LOC729340	0.00	2984725	LOC729340		PREDICTED: Homo sapiens misc_RNA (LOC729340), miscRNA.
2519413	ILMN_3298829	LOC729505	0.00	3773451	LOC729505		PREDICTED: Homo sapiens hypothetical LOC729505 (LOC729505), mRNA.
2519304	ILMN_3291472	LOC442727	0.00	2519606	LOC442727	7	PREDICTED: Homo sapiens misc_RNA (LOC442727), miscRNA.
2518303	ILMN_2249473	SPTLC1	0.00	3913213	SPTLC1	9	Homo sapiens serine palmitoyltransferase, long chain base subunit 1 (SPTLC1), transcript variant 2, mRNA.	HSAN; HSAN1; SPT1; HSN1; MGC14645; LBC1; SPTI; LCB1
2517337	ILMN_3279414	LOC440595	0.00	33589	LOC440595		PREDICTED: Homo sapiens misc_RNA (LOC440595), miscRNA.
2516603	ILMN_1727055	C12orf48	0.002597403	2430197	C12ORF48	12	Homo sapiens chromosome 12 open reading frame 48 (C12orf48), mRNA.	FLJ20641
2511285	ILMN_3247826	PYROXD1	0.00	2519606	PYROXD1	12	Homo sapiens pyridine nucleotide-disulphide oxidoreductase domain 1 (PYROXD1), mRNA.
2508474	ILMN_1666007	TRAPPC6B	0.00	2984725	TRAPPC6B	14	Homo sapiens trafficking protein particle complex 6B (TRAPPC6B), mRNA.
2508151	ILMN_2054145	PAK1IP1	0.00	307771	PAK1IP1	6	Homo sapiens PAK1 interacting protein 1 (PAK1IP1), mRNA.	hPIP1; RP11-421M1.5; PIP1; MAK11; FLJ20624; bA421M1.5; WDR84
2508063	ILMN_2154836	BTG3	0.00	3166719	BTG3	21	Homo sapiens BTG family, member 3 (BTG3), mRNA.	TOB55; TOB5; MGC8928; ANA; TOFA
2507028	ILMN_1666082	HEATR3	0.00	3944147	HEATR3	16	Homo sapiens HEAT repeat containing 3 (HEATR3), mRNA.	FLJ20718
2506325	ILMN_1814619	ZNF33A	0.00	2076738	ZNF33A	10	Homo sapiens zinc finger protein 33A (ZNF33A), transcript variant 2, mRNA.	ZZAPK; ZNF11A; KOX5; ZNF33; FLJ23404; KIAA0065; KOX31; KOX2; NF11A; ZNF11
2506287	ILMN_1776838	LOC728895	0.00	154571	LOC728895	1	PREDICTED: Homo sapiens hypothetical protein LOC728895 (LOC728895), mRNA.
2503958	ILMN_2389844	SP3	0.00	2606386	SP3	2	Homo sapiens Sp3 transcription factor (SP3), transcript variant 2, mRNA.	DKFZp686O1631; SPR-2
2503632	ILMN_3227315	LOC729009	0.00	2803716	LOC729009	2	PREDICTED: Homo sapiens misc_RNA (LOC729009), miscRNA.
2503604	ILMN_2218780	PPM2C	0.00	1994056	PPM2C	8	Homo sapiens protein phosphatase 2C, magnesium-dependent, catalytic subunit (PPM2C), nuclear gene encoding mitochondrial protein, mRNA.	PDPC; PDP1; FLJ32517; PDH; PDP; MGC119646
2502813	ILMN_2407851	IL17RD	0.00	3913213	IL17RD	3	Homo sapiens interleukin 17 receptor D (IL17RD), transcript variant 1, mRNA.	MGC133309; FLJ35755; DKFZp434N1928; IL-17RD; SEF; IL17RLM
2500612	ILMN_1717049	ZNF561	0.00	2337727	ZNF561	19	Homo sapiens zinc finger protein 561 (ZNF561), mRNA.	MGC45408
2500309	ILMN_2377862	RAB6A	0.00	2896737	RAB6A	11	Homo sapiens RAB6A, member RAS oncogene family (RAB6A), transcript variant 2, mRNA.	RAB6B; RAB6A'; RAB6
2499792	ILMN_2063687	ZNF624	0.001298701	3166719	ZNF624	17	Homo sapiens zinc finger protein 624 (ZNF624), mRNA.	MGC119605; MGC119602; KIAA1349; MGC119603
2499033	ILMN_2076250	GPBP1L1	0.00	2702703	GPBP1L1	1	Homo sapiens GC-rich promoter binding protein 1-like 1 (GPBP1L1), mRNA.	SP192; RP11-767N6.1
2498555	ILMN_1803788	LGALS3	0.00	2984725	LGALS3	14	Homo sapiens lectin, galactoside-binding, soluble, 3 (galectin 3) (LGALS3), mRNA.	GAL3; MAC2; LGALS2; CBP35; GALBP
2498073	ILMN_3187470	LOC100129094	0.00	3773451	LOC100129094		PREDICTED: Homo sapiens similar to hCG2036765 (LOC100129094), mRNA.
2496523	ILMN_1772998	LOC647436	0.00	2337727	LOC647436		PREDICTED: Homo sapiens similar to ribosomal protein L5, transcript variant 1 (LOC647436), mRNA.
2495813	ILMN_3211857	LOC648822	0.00	2803716	LOC648822		PREDICTED: Homo sapiens similar to hCG2040565 (LOC648822), mRNA.
2491219	ILMN_2075794	NLRP8	0.00	3944147	NLRP8	19	Homo sapiens NLR family, pyrin domain containing 8 (NLRP8), mRNA.	NALP8; CLR19.2; PAN4; NOD16
2486876	ILMN_3294126	LOC100131160	0.00	2984725	LOC100131160	5	PREDICTED: Homo sapiens misc_RNA (LOC100131160), miscRNA.
2485252	ILMN_1689525	PMAIP1	0.00	2896737	PMAIP1	18	Homo sapiens phorbol-12-myristate-13-acetate-induced protein 1 (PMAIP1), mRNA.	APR; NOXA
2485214	ILMN_3254413	LOC100129426	0.00	307771	LOC100129426		PREDICTED: Homo sapiens similar to HIG1 domain family, member 1A (LOC100129426), mRNA.
2483883	ILMN_3249244	TMEM106A	0.00	3913213	TMEM106A	17	Homo sapiens transmembrane protein 106A (TMEM106A), mRNA.	MGC20235
2482964	ILMN_2415467	AP1GBP1	0.00	2430197	AP1GBP1	17	Homo sapiens AP1 gamma subunit binding protein 1 (AP1GBP1), transcript variant 1, mRNA.	MGC104959; SYNG
2481848	ILMN_3245616	CWC22	0.00	2702703	CWC22	2	Homo sapiens CWC22 spliceosome-associated protein homolog (S. cerevisiae) (CWC22), mRNA.
2480099	ILMN_3292572	LOC390183	0.00	2519606	LOC390183		PREDICTED: Homo sapiens misc_RNA (LOC390183), miscRNA.
2475727	ILMN_1770266	ZNF354B	0.01818182	3476424	ZNF354B	5	Homo sapiens zinc finger protein 354B (ZNF354B), mRNA.	MGC138316; FLJ25008; KID2
2471419	ILMN_3280943	LOC389156	0.00	2984725	LOC389156	3	PREDICTED: Homo sapiens misc_RNA (LOC389156), miscRNA.
2470681	ILMN_1772814	NLK	0.00	2803716	NLK	17	Homo sapiens nemo-like kinase (NLK), mRNA.	DKFZp761G1211; FLJ21033
2465523	ILMN_1694798	C5orf28	0.00	1994056	C5ORF28	5	Homo sapiens chromosome 5 open reading frame 28 (C5orf28), mRNA.	MGC90226; MGC149524; FLJ21657
2465386	ILMN_2135272	GIMAP2	0.00	3166719	GIMAP2	7	Homo sapiens GTPase, IMAP family member 2 (GIMAP2), mRNA.	HIMAP2; DKFZP586D0824; MGC24275; IMAP2
2465353	ILMN_2415979	KIAA1751	0.00	3944147	KIAA1751	1	Homo sapiens KIAA1751 (KIAA1751), mRNA.	RP1-140A9.6; FLJ45476
2463894	ILMN_1656463	C11orf73	0.00	2702703	C11ORF73	11	Homo sapiens chromosome 11 open reading frame 73 (C11orf73), mRNA.	L7RN6; HSPC179; HSPC138
2463244	ILMN_3205271	LOC100132863	0.00	3476424	LOC100132863		PREDICTED: Homo sapiens misc_RNA (LOC100132863), miscRNA.
2463184	ILMN_1690295	LOC648343	0.00	3249678	LOC648343		PREDICTED: Homo sapiens similar to protein phosphatase 1 regulatory subunit 14B (LOC648343), mRNA.
2463087	ILMN_3191030	LOC100129960	0.00	1830886	LOC100129960		PREDICTED: Homo sapiens misc_RNA (LOC100129960), miscRNA.
2462847	ILMN_1692948	CCDC90B	0.00	2984725	CCDC90B	11	Homo sapiens coiled-coil domain containing 90B (CCDC90B), mRNA.	MDS011; MGC104239; MDS025
2460267	ILMN_3248941	C6orf225	0.00	33589	C6ORF225	6	Homo sapiens chromosome 6 open reading frame 225 (C6orf225), mRNA.	DKFZp586F0922
2460025	ILMN_1737413	MSH2	0.00	307771	MSH2	2	Homo sapiens mutS homolog 2, colon cancer, nonpolyposis type 1 (E. coli) (MSH2), mRNA.	HNPCC; FCC1; COCA1; HNPCC1
2459318	ILMN_2299072	CROP	0.00	2984725	CROP	17	Homo sapiens cisplatin resistance-associated overexpressed protein (CROP), transcript variant 2, mRNA.	OA48-18; LUC7A
2458314	ILMN_2408815	NAP1L1	0.00	307771	NAP1L1	12	Homo sapiens nucleosome assembly protein 1-like 1 (NAP1L1), transcript variant 1, mRNA.	NAP1; NRP; NAP1L; FLJ16112; MGC23410; MGC8688
2457279	ILMN_1782611	LOC643870	0.00	2606386	LOC643870	6	PREDICTED: Homo sapiens similar to Translationally-controlled tumor protein (TCTP) (p23) (Histamine-releasing factor) (HRF) (Fortilin) (LOC643870), mRNA.
2457269	ILMN_1762046	ZNF551	0.00	1994056	ZNF551	19	Homo sapiens zinc finger protein 551 (ZNF551), mRNA.	MGC52307; DKFZp686H1038
2456445	ILMN_3208229	LOC642738	0.002597403	1614729	LOC642738		PREDICTED: Homo sapiens misc_RNA (LOC642738), miscRNA.
2456226	ILMN_1778876	FAM179B	0.00	2702703	FAM179B	14	Homo sapiens family with sequence similarity 179, member B (FAM179B), mRNA.	DKFZp686D12126
2455794	ILMN_1674508	MDM1	0.001298701	1614729	MDM1	12	Homo sapiens Mdm4, transformed 3T3 cell double minute 1, p53 binding protein (mouse) (MDM1), transcript variant 2, mRNA.
2454527	ILMN_1675609	SMN1	0.00	3476424	SMN1	5	Homo sapiens survival of motor neuron 1, telomeric (SMN1), transcript variant d, mRNA.	SMNT; SMA2; SMN; SMA3; SMA@; SMA; BCD541; T-BCD541; SMA4; SMA1
2454183	ILMN_3227563	LOC729255	0.00	3476424	LOC729255		PREDICTED: Homo sapiens misc_RNA (LOC729255), miscRNA.
2452828	ILMN_3219455	LOC644745	0.00	2430197	LOC644745		PREDICTED: Homo sapiens misc_RNA (LOC644745), miscRNA.
2452755	ILMN_2203807	MRP63	0.00	3944147	MRP63	13	Homo sapiens mitochondrial ribosomal protein 63 (MRP63), nuclear gene encoding mitochondrial protein, mRNA.	bMRP63; MGC3243
2451958	ILMN_1662488	MED23	0.002597403	1907975	MED23	6	Homo sapiens mediator complex subunit 23 (MED23), transcript variant 2, mRNA.	MED23; DKFZp434H0117; CRSP3; DRIP130; CRSP133; CRSP130; SUR2
2451103	ILMN_1815292	RPL7	0.00	3249678	RPL7	8	Homo sapiens ribosomal protein L7 (RPL7), mRNA.	MGC117326; humL7-1
2450218	ILMN_3246560	EMB	0.00	2702703	EMB	5	Homo sapiens embigin homolog (mouse) (EMB), mRNA.	MGC71745
2449591	ILMN_1770822	RPS6KA3	0.00	175812	RPS6KA3		PREDICTED: Homo sapiens ribosomal protein S6 kinase, 90kDa, polypeptide 3, transcript variant 3 (RPS6KA3), mRNA.
2449481	ILMN_1652787	PIK3AP1	0.00	33589	PIK3AP1	10	Homo sapiens phosphoinositide-3-kinase adaptor protein 1 (PIK3AP1), mRNA.	BCAP; RP11-34E5.3
2448394	ILMN_1679280	LOC643997	0.00	2984725	LOC643997	2	PREDICTED: Homo sapiens similar to peptidylprolyl isomerase A isoform 1 (LOC643997), mRNA.
2448378	ILMN_3300471	LOC730255	0.00	3249678	LOC730255		PREDICTED: Homo sapiens misc_RNA (LOC730255), miscRNA.
2448239	ILMN_1872419		0.00	3944147	HS.544637	6	xr14b10.x1 NCI_CGAP_Lu28 Homo sapiens cDNA clone IMAGE:2760091 3, mRNA sequence
2447063	ILMN_3282587	LOC644914	0.00	2984725	LOC644914	4	PREDICTED: Homo sapiens similar to H3 histone, family 3B (LOC644914), mRNA.
2445559	ILMN_2154094	STX7	0.00	175812	STX7	6	Homo sapiens syntaxin 7 (STX7), mRNA.
2445391	ILMN_1683129	CCNL1	0.00	175812	CCNL1	3	Homo sapiens cyclin L1 (CCNL1), mRNA.	ania-6a; PRO1073; BM-001
2443378	ILMN_1756860	TXNL1	0.00	2984725	TXNL1	18	Homo sapiens thioredoxin-like 1 (TXNL1), mRNA.	TXNL; TRP32; Txl; TXL-1
2438537	ILMN_1656486	DNAJC10	0.00	2519606	DNAJC10	2	Homo sapiens DnaJ (Hsp40) homolog, subfamily C, member 10 (DNAJC10), mRNA.	DKFZp434J1813; JPDI; ERdj5; MGC104194
2436797	ILMN_2150284	RNPC3	0.00	2803716	RNPC3	1	Homo sapiens RNA-binding region (RNP1, RRM) containing 3 (RNPC3), mRNA.	FLJ25070; KIAA183; RBM40; FLJ20008; RNP
2436043	ILMN_3238452	FAM21D	0.00	2162184	FAM21D	10	PREDICTED: Homo sapiens family with sequence similarity 21, member D (FAM21D), mRNA.
2434574	ILMN_1683959	MED13L	0.00	307771	MED13L	12	Homo sapiens mediator complex subunit 13-like (MED13L), mRNA.	PROSIT240; FLJ21627; MED13L; THRAP2; KIAA1025; TRAP240L; DKFZp781D0112
2433269	ILMN_2401933	ATP2B1	0.00	2606386	ATP2B1	12	Homo sapiens ATPase, Ca++ transporting, plasma membrane 1 (ATP2B1), transcript variant 1, mRNA.	PMCA1kb; PMCA1
2433025	ILMN_2222317	DNAJB4	0.00	1614729	DNAJB4	1	Homo sapiens DnaJ (Hsp40) homolog, subfamily B, member 4 (DNAJB4), mRNA.	DjB4; DNAJW; HLJ1
2432425	ILMN_1742143	HIST1H2AD	0.00	2430197	HIST1H2AD	6	Homo sapiens histone cluster 1, H2ad (HIST1H2AD), mRNA.	H2AFG; H2A/g; H2A.3; HIST1H3D
2432405	ILMN_1670764	USP25	0.00	1830886	USP25	21	Homo sapiens ubiquitin specific peptidase 25 (USP25), mRNA.	USP21
2431813	ILMN_1743476	LOC653829	0.00	3944147	LOC653829		PREDICTED: Homo sapiens similar to Williams Beuren syndrome chromosome region 19, transcript variant 6 (LOC653829), mRNA.
2430177	ILMN_2152257	SSTR2	0.00	3773451	SSTR2	17	Homo sapiens somatostatin receptor 2 (SSTR2), mRNA.
2429805	ILMN_1726460	RPL14	0.00	3773451	RPL14	3	Homo sapiens ribosomal protein L14 (RPL14), transcript variant 1, mRNA.	CAG-ISL-7; CTG-B33; L14; MGC88594; RL14; hRL14
2425529	ILMN_3225304	LOC729484	0.00	2430197	LOC729484		PREDICTED: Homo sapiens misc_RNA (LOC729484), miscRNA.
2425311	ILMN_1712530	AKAP1	0.00	2606386	AKAP1	17	Homo sapiens A kinase (PRKA) anchor protein 1 (AKAP1), nuclear gene encoding mitochondrial protein, mRNA.	D-AKAP1; AKAP149; MGC1807; AKAP121; SAKAP84; PRKA1; AKAP; AKAP84
2424427	ILMN_1664691	DAPP1	0.00	2984725	DAPP1	4	Homo sapiens dual adaptor of phosphotyrosine and 3-phosphoinositides (DAPP1), mRNA.	DKFZp667E0716; BAM32
2423037	ILMN_1781173	HDAC9	0.00	1358818	HDAC9	7	Homo sapiens histone deacetylase 9 (HDAC9), transcript variant 3, mRNA.	DKFZp779K1053; HDAC; HDAC9FL; MITR; HD7; HDRP; HDAC9B; KIAA0744; HDAC7B; HDAC7
2421637	ILMN_1747395	SLC24A1	0.002597403	2519606	SLC24A1	15	Homo sapiens solute carrier family 24 (sodium/potassium/calcium exchanger), member 1 (SLC24A1), mRNA.	NCKX; RODX; NCKX1; KIAA0702; HsT17412
2421493	ILMN_3253891	LOC100129144	0.001298701	2076738	LOC100129144		PREDICTED: Homo sapiens similar to hCG2042189 (LOC100129144), mRNA.
2421407	ILMN_2388177	SPATA7	0.002597403	1614729	SPATA7	14	Homo sapiens spermatogenesis associated 7 (SPATA7), transcript variant 1, mRNA.	MGC102934; DKFZp686D07199; HSD3; HSD-3.1
2420554	ILMN_1798448	IDS	0.00	22476	IDS	X	Homo sapiens iduronate 2-sulfatase (Hunter syndrome) (IDS), transcript variant 2, mRNA.	MPS2; SIDS
2420041	ILMN_1692705	RECQL	0.00	2430197	RECQL	12	Homo sapiens RecQ protein-like (DNA helicase Q1-like) (RECQL), transcript variant 2, mRNA.	RecQ1; RECQL1
2419884	ILMN_1757702	LOC647673	0.00	2337727	LOC647673		PREDICTED: Homo sapiens similar to Translationally-controlled tumor protein (TCTP) (p23) (Histamine-releasing factor) (HRF) (Fortilin) (LOC647673), mRNA.
2419572	ILMN_3242120	RAP1BL	0.00	2896737	RAP1BL		Homo sapiens hCG1757335 (RAP1BL), mRNA.
2417635	ILMN_1755049	ANKRD44	0.00	3913213	ANKRD44	2	Homo sapiens ankyrin repeat domain 44 (ANKRD44), mRNA.	MGC70444; MGC21968
2416932	ILMN_2117569	DEM1	0.00	3913213	DEM1	1	Homo sapiens defects in morphology 1 homolog (S. cerevisiae) (DEM1), mRNA.	FLJ21144; FLJ13183; FLJ11445
2416595	ILMN_1781764	HNRNPH2	0.00	2606386	HNRNPH2	X	Homo sapiens heterogeneous nuclear ribonucleoprotein H2 (H') (HNRNPH2), transcript variant 2, mRNA.	HNRPH'; FTP3; hnRNPH'
2416457	ILMN_1820767		0.00	1614729	HS.293676	2	AGENCOURT_14162211 NIH_MGC_181 Homo sapiens cDNA clone IMAGE:30374260 5, mRNA sequence
2416008	ILMN_1785661	FAM108B1	0.00	2430197	FAM108B1	9	Homo sapiens family with sequence similarity 108, member B1 (FAM108B1), transcript variant 2, mRNA.	CGI-67; RP11-409O11.2; C9orf77
2415532	ILMN_1804611	C12orf23	0.00	154571	C12ORF23	12	Homo sapiens chromosome 12 open reading frame 23 (C12orf23), mRNA.	FLJ13959; MGC17943; FLJ11721
2415242	ILMN_1859007		0.00	3944147	HS.541685	2	wf40a08.x1 Soares_NFL_T_GBC_S1 Homo sapiens cDNA clone IMAGE:2358038 3 similar to contains Alu repetitive element;, mRNA sequence
2413667	ILMN_2041101	ANXA2P1	0.00	3166719	ANXA2P1	4	Homo sapiens annexin A2 pseudogene 1 (ANXA2P1) on chromosome 4.	LPC2A; ANX2L1; ANX2P1
2411184	ILMN_1676118	LOC644964	0.02727273	1994056	LOC644964	19	PREDICTED: Homo sapiens hypothetical protein LOC644964 (LOC644964), mRNA.
2410043	ILMN_1689400	CLK1	0.00	2984725	CLK1	2	Homo sapiens CDC-like kinase 1 (CLK1), transcript variant 2, mRNA.	STY; CLK; CLK/STY
2409623	ILMN_1709583	LOC644019	0.00	1301842	LOC644019	9	PREDICTED: Homo sapiens similar to COBW domain containing 3, transcript variant 5 (LOC644019), mRNA.
2408226	ILMN_1746025	MINA	0.00	307771	MINA	3	Homo sapiens MYC induced nuclear antigen (MINA), transcript variant 2, mRNA.	NO52; FLJ14393; DKFZp762O1912; MDIG; MINA53
2405655	ILMN_2352245	RASSF6	0.00	3944147	RASSF6	4	Homo sapiens Ras association (RalGDS/AF-6) domain family member 6 (RASSF6), transcript variant 1, mRNA.	DKFZp686K23225
2404102	ILMN_2059173	SLC35E1	0.00	3773451	SLC35E1	19	Homo sapiens solute carrier family 35, member E1 (SLC35E1), mRNA.	MGC44954; FLJ14251
2401158	ILMN_1699383	POLR2J4	0.00	3944147	POLR2J4		Homo sapiens polymerase (RNA) II (DNA directed) polypeptide J, 13.3kDa pseudogene (POLR2J4) on chromosome 7.	RPB11-phi; MGC13098
2401039	ILMN_1794150	LOC654074	0.00	307771	LOC654074		PREDICTED: Homo sapiens similar to heterogeneous nuclear ribonucleoprotein C isoform b, transcript variant 1 (LOC654074), mRNA.
2400597	ILMN_2181540	YY1	0.00	2896737	YY1	14	Homo sapiens YY1 transcription factor (YY1), mRNA.	UCRBP; YIN-YANG-1; DELTA; NF-E1
2399631	ILMN_1693804	LOC652675	0.00	2430197	LOC652675		PREDICTED: Homo sapiens similar to Recombining binding protein suppressor of hairless (J kappa-recombination signal-binding protein) (RBP-J kappa) (RBP-J) (RBP-JK) (CBF-1) (NY-REN-30 antigen) (LOC652675), mRNA.
2397156	ILMN_1871846		0.001298701	1478489	HS.562230	1	UI-H-BW1-anh-h-12-0-UI.s1 NCI_CGAP_Sub7 Homo sapiens cDNA clone IMAGE:3082606 3, mRNA sequence
2396753	ILMN_3211677	LOC100132526	0.00	3944147	LOC100132526	3	PREDICTED: Homo sapiens similar to FLJ00274 protein (LOC100132526), mRNA.
2396734	ILMN_3238652	LOC100133220	0.00	1614729	LOC100133220	15	PREDICTED: Homo sapiens misc_RNA (LOC100133220), miscRNA.
2396218	ILMN_3251605	KLHL28	0.00	3617563	KLHL28	14	Homo sapiens kelch-like 28 (Drosophila) (KLHL28), mRNA.	FLJ20081; BTBD5
2391193	ILMN_1806758	C9orf85	0.00	307771	C9ORF85	9	Homo sapiens chromosome 9 open reading frame 85 (C9orf85), mRNA.	RP11-346E17.2; MGC61599
2390868	ILMN_1785107	NXT2	0.00	2606386	NXT2	X	Homo sapiens nuclear transport factor 2-like export factor 2 (NXT2), mRNA.	P15-2
2389492	ILMN_2370336	MS4A4A	0.00	2076738	MS4A4A	11	Homo sapiens membrane-spanning 4-domains, subfamily A, member 4 (MS4A4A), transcript variant 2, mRNA.	MGC22311; 4SPAN1; MS4A4; MS4A7; HDCME31P; CD20-L1; CD20L1
2389491	ILMN_1870457		0.00	3773451	HS.571741	X	ny62g05.s1 NCI_CGAP_GCB1 Homo sapiens cDNA clone IMAGE:1282904 3, mRNA sequence
2386391	ILMN_1709265	RNF170	0.00	307771	RNF170	8	Homo sapiens ring finger protein 170 (RNF170), mRNA.	FLJ38306; DKFZP564A022
2386114	ILMN_1817545		0.00	2606386	HS.291377	19	17000600169456 GRN_PRENEU Homo sapiens cDNA 5, mRNA sequence
2384972	ILMN_1795474	LOC644131	0.00	2519606	LOC644131		PREDICTED: Homo sapiens similar to chaperonin containing TCP1, subunit 8 (theta) (LOC644131), mRNA.
2384148	ILMN_1694203	ZNF141	0.002597403	2606386	ZNF141	4	Homo sapiens zinc finger protein 141 (ZNF141), mRNA.	D4S90; pHZ-44
2383405	ILMN_3251436	DENND4C	0.00	2606386	DENND4C	9	Homo sapiens DENN/MADD domain containing 4C (DENND4C), mRNA.	C9orf55B; FLJ20686; bA513M16.3; C9orf55; DKFZp686I09113
2381171	ILMN_2190779	PHAX	0.00	3944147	PHAX	5	Homo sapiens phosphorylated adaptor for RNA export (PHAX), mRNA.	FLJ13193; PHAX
2378834	ILMN_2094587	USP8	0.00	2984725	USP8	15	Homo sapiens ubiquitin specific peptidase 8 (USP8), mRNA.	KIAA0055; FLJ34456; MGC129718; UBPY; HumORF8
2377212	ILMN_1707481	BTBD15	0.00	2803716	BTBD15	11	Homo sapiens BTB (POZ) domain containing 15 (BTBD15), mRNA.	MGC57431; MGC60348; MGC88058; HSPC063; MGC26123
2376969	ILMN_2176037	GNA13	0.00	2803716	GNA13	17	Homo sapiens guanine nucleotide binding protein (G protein), alpha 13 (GNA13), mRNA.	MGC46138; G13
2375628	ILMN_3245015	LOC440563	0.00	2984725	LOC440563	1	Homo sapiens heterogeneous nuclear ribonucleoprotein C-like (LOC440563), mRNA.
2372804	ILMN_3211488	LOC400061	0.00	3476424	LOC400061		PREDICTED: Homo sapiens misc_RNA (LOC400061), miscRNA.
2372548	ILMN_2333708	STAG2	0.01168831	1358818	STAG2	X	Homo sapiens stromal antigen 2 (STAG2), transcript variant 4, mRNA.	DKFZp686P168; DKFZp781H1753; SA-2; bA517O1.1; FLJ25871; SA2
2372294	ILMN_2119421	LOC143543	0.00	2519606	LOC143543	11	Homo sapiens RNA binding motif protein, X-linked pseudogene (LOC143543) on chromosome 11.
2371682	ILMN_1688455	KIAA0564	0.00	307771	KIAA0564	13	Homo sapiens KIAA0564 (KIAA0564), transcript variant 1, mRNA.	FLJ21779
2368842	ILMN_3257030	FTHL16	0.00	2896737	FTHL16		PREDICTED: Homo sapiens misc_RNA (FTHL16), miscRNA.
2366873	ILMN_2090607	IRF2	0.00	2337727	IRF2	4	Homo sapiens interferon regulatory factor 2 (IRF2), mRNA.	DKFZp686F0244; IRF-2
2366599	ILMN_1774380	LOC650898	0.00	2984725	LOC650898		PREDICTED: Homo sapiens similar to Hermansky-Pudlak syndrome 1 protein isoform b (LOC650898), mRNA.
2362494	ILMN_1727287	PHF20L1	0.00	175812	PHF20L1	8	Homo sapiens PHD finger protein 20-like 1 (PHF20L1), transcript variant 2, mRNA.	CGI-72; MGC64923
2362484	ILMN_1674128	CWC22	0.00	2702703	CWC22	2	Homo sapiens CWC22 spliceosome-associated protein homolog (S. cerevisiae) (CWC22), mRNA.
2360911	ILMN_1743187	C6orf120	0.00	2430197	C6ORF120	6	Homo sapiens chromosome 6 open reading frame 120 (C6orf120), mRNA.	bA160E12.4
2360807	ILMN_3178890	LOC100130624	0.00	2430197	LOC100130624		PREDICTED: Homo sapiens misc_RNA (LOC100130624), miscRNA.
2360041	ILMN_3264073	LOC100130070	0.00	307771	LOC100130070		PREDICTED: Homo sapiens similar to metallopanstimulin (LOC100130070), mRNA.
2359345	ILMN_2212690	ZC3H7A	0.00	307771	ZC3H7A	16	Homo sapiens zinc finger CCCH-type containing 7A (ZC3H7A), mRNA.	HSPC055; ZC3HDC7; ZC3H7; FLJ20318; FLJ10027
2357098	ILMN_3265143	LOC100129502	0.00	3913213	LOC100129502		PREDICTED: Homo sapiens hypothetical protein LOC100129502 (LOC100129502), mRNA.
2355855	ILMN_2129715	COG3	0.00	307771	COG3	13	Homo sapiens component of oligomeric golgi complex 3 (COG3), mRNA.	SEC34
2355062	ILMN_2126832	SEC24A	0.00	2702703	SEC24A	5	Homo sapiens SEC24 family, member A (S. cerevisiae) (SEC24A), mRNA.
2354216	ILMN_1714738	SCMH1	0.02207792	1301842	SCMH1	1	Homo sapiens sex comb on midleg homolog 1 (Drosophila) (SCMH1), transcript variant 2, mRNA.	Scml3
2352361	ILMN_1727165	LOC644852	0.00	3944147	LOC644852	1	PREDICTED: Homo sapiens hypothetical protein LOC644852, transcript variant 2 (LOC644852), mRNA.
2352126	ILMN_3197732	LOC441642	0.00	3249678	LOC441642		PREDICTED: Homo sapiens similar to hCG27427 (LOC441642), mRNA.
2349181	ILMN_1734814	HSPA4	0.00	307771	HSPA4	5	Homo sapiens heat shock 70kDa protein 4 (HSPA4), mRNA.	HS24/P52; MGC131852; APG-2; hsp70RY; hsp70; RY
2348641	ILMN_1793846	BZW1	0.00	1614729	BZW1	2	Homo sapiens basic leucine zipper and W2 domains 1 (BZW1), mRNA. XM_943165	Nbla10236; KIAA0005; BZAP45
2348603	ILMN_2048811	NUBPL	0.00	3944147	NUBPL	14	Homo sapiens nucleotide binding protein-like (NUBPL), mRNA.	FLJ12660; C14orf127
2348513	ILMN_3274790	LOC648921	0.00	3617563	LOC648921		PREDICTED: Homo sapiens similar to LOC283693 protein (LOC648921), mRNA.
2346966	ILMN_1697220	NT5E	0.00	1415251	NT5E	6	Homo sapiens 5'-nucleotidase, ecto (CD73) (NT5E), mRNA.	eN; eNT; NT5; NT; CD73; NTE; E5NT
2346896	ILMN_3235148	FLJ43681	0.00	2984725	FLJ43681	17	PREDICTED: Homo sapiens similar to 60S ribosomal protein L23a (FLJ43681), miscRNA.
2345624	ILMN_3214256	LOC128192	0.00	2606386	LOC128192		PREDICTED: Homo sapiens hypothetical LOC128192 (LOC128192), mRNA.
2343503	ILMN_1659405	LOC653773	0.00	3166719	LOC653773		PREDICTED: Homo sapiens similar to ribosomal protein L31 (LOC653773), mRNA.
2343214	ILMN_2351902	SMN1	0.001298701	2606386	SMN1	5	Homo sapiens survival of motor neuron 1, telomeric (SMN1), transcript variant b, mRNA.	SMNT; SMA2; SMN; SMA3; SMA@; SMA; BCD541; T-BCD541; SMA4; SMA1
2342555	ILMN_1746343	LOC643985	0.00	2162184	LOC643985	9	PREDICTED: Homo sapiens hypothetical protein LOC643985 (LOC643985), mRNA.
2342008	ILMN_3262849	LOC100128510	0.00	3773451	LOC100128510		PREDICTED: Homo sapiens hypothetical protein LOC100128510 (LOC100128510), mRNA.
2339925	ILMN_2102515	PGAM4	0.00	2162184	PGAM4	X	Homo sapiens phosphoglycerate mutase family member 4 (PGAM4), mRNA.	dJ1000K24.1; PGAM-B; PGAM3
2336296	ILMN_1706013	FTHL11	0.00	3166719	FTHL11	8	Homo sapiens ferritin, heavy polypeptide-like 11 (FTHL11) on chromosome 8.
2335905	ILMN_2370135	HNRNPU	0.00	3913213	HNRNPU	1	Homo sapiens heterogeneous nuclear ribonucleoprotein U (scaffold attachment factor A) (HNRNPU), transcript variant 2, mRNA.	SAF-A; HNRPU; U21.1; HNRNPU
2335088	ILMN_1662294	LOC650114	0.00	1907975	LOC650114		PREDICTED: Homo sapiens hypothetical protein LOC650113, transcript variant 1 (LOC650114), mRNA.
2331312	ILMN_1652417	DC36	0.00	175812	DC36		PREDICTED: Homo sapiens COBW-like placental protein (DC36), mRNA.
2331285	ILMN_3235027	TAF1D	0.00	3249678	TAF1D	11	Homo sapiens TATA box binding protein (TBP)-associated factor, RNA polymerase I, D, 41kDa (TAF1D), mRNA.	MGC5306
2328954	ILMN_3236112	TP53TG1	0.00	2606386	TP53TG1	7	Homo sapiens TP53 target 1 (non-protein coding) (TP53TG1), non-coding RNA.	TP53TG1; P53TG1; P53TG1-D
2327541	ILMN_1675421	LOC389293	0.00	3249678	LOC389293	5	PREDICTED: Homo sapiens similar to HESB like domain containing 2, transcript variant 1 (LOC389293), mRNA.
2325492	ILMN_1660477	LOC652608	0.00	1830886	LOC652608		PREDICTED: Homo sapiens similar to 60S ribosomal protein L6 (TAX-responsive enhancer element-binding protein 107) (TAXREB107) (Neoplasm-related protein C140) (LOC652608), mRNA.
2325397	ILMN_2070043	PPM1K	0.00	3773451	PPM1K	4	Homo sapiens protein phosphatase 1K (PP2C domain containing) (PPM1K), mRNA.	UG0882E07; PP2Cm; DKFZp667B084; PTMP; DKFZp761G058
2324425	ILMN_3304405	NCRNA00081	0.00	3166719	NCRNA00081	10	Homo sapiens non-protein coding RNA 81 (NCRNA00081), non-coding RNA.
2323214	ILMN_1780298	FAM86A	0.00	2896737	FAM86A	16	Homo sapiens family with sequence similarity 86, member A (FAM86A), transcript variant 2, mRNA.	SB153; MGC19636
2322332	ILMN_1731984	HMGN3	0.00	2702703	HMGN3	6	Homo sapiens high mobility group nucleosomal binding domain 3 (HMGN3), transcript variant 2, mRNA.	PNAS-24; TRIP7; PNAS-25; DKFZp686E20226
2321419	ILMN_1658302	PIAS2	0.00	3476424	PIAS2		PREDICTED: Homo sapiens protein inhibitor of activated STAT, 2 (PIAS2), mRNA.
2321127	ILMN_2053536	RHBDL2	0.00	3617563	RHBDL2	1	Homo sapiens rhomboid, veinlet-like 2 (Drosophila) (RHBDL2), mRNA.	RRP2; MGC16997
2320935	ILMN_2286014	CATSPER2	0.00	3944147	CATSPER2	15	Homo sapiens cation channel, sperm associated 2 (CATSPER2), transcript variant 4, mRNA.	MGC33346
2319177	ILMN_1657153	ACTR3	0.00	307771	ACTR3	2	Homo sapiens ARP3 actin-related protein 3 homolog (yeast) (ACTR3), mRNA.	ARP3
2312744	ILMN_1705828	RICTOR	0.00	1358818	RICTOR	5	Homo sapiens RPTOR independent companion of MTOR, complex 2 (RICTOR), mRNA.	DKFZp686B11164; KIAA1999; MGC39830; mAVO3
2311357	ILMN_3310035	MIR2116	0.00	3913213	MIR2116		Homo sapiens microRNA 2116 (MIR2116), microRNA.
2310097	ILMN_2415439	NAE1	0.00	307771	NAE1	16	Homo sapiens NEDD8 activating enzyme E1 subunit 1 (NAE1), transcript variant 3, mRNA.	APPBP1; ula-1; HPP1; A-116A10.1
2307844	ILMN_1679558	LOC283874	0.00	2606386	LOC283874	16	Homo sapiens hypothetical protein LOC283874 (LOC283874), mRNA.	FLJ20393
2306131	ILMN_2369286	NME7	0.001298701	175812	NME7	1	Homo sapiens non-metastatic cells 7, protein expressed in (nucleoside-diphosphate kinase) (NME7), transcript variant 2, mRNA.	nm23-H7; FLJ37194
2305774	ILMN_2379788	HIF1A	0.00	2519606	HIF1A	14	Homo sapiens hypoxia-inducible factor 1, alpha subunit (basic helix-loop-helix transcription factor) (HIF1A), transcript variant 2, mRNA.	HIF-1alpha; MOP1; PASD8; HIF1-ALPHA; HIF1
2303069	ILMN_1665823	LOC389787	0.00	307771	LOC389787	9	PREDICTED: Homo sapiens similar to Translationally-controlled tumor protein (TCTP) (p23) (Histamine-releasing factor) (HRF) (Fortilin) (LOC389787), mRNA.
2301668	ILMN_1671902	THUMPD3	0.00	1614729	THUMPD3	3	Homo sapiens THUMP domain containing 3 (THUMPD3), mRNA.	DKFZP434F091
2300453	ILMN_1709688	LOC652704	0.002597403	1415251	LOC652704		PREDICTED: Homo sapiens similar to Beta-glucuronidase precursor (Beta-G1) (LOC652704), mRNA.
2299088	ILMN_3280020	LOC441506	0.00	2803716	LOC441506	16	PREDICTED: Homo sapiens misc_RNA (LOC441506), miscRNA.
2298903	ILMN_2096372	ALDH1A1	0.00	1685045	ALDH1A1	9	Homo sapiens aldehyde dehydrogenase 1 family, member A1 (ALDH1A1), mRNA.	ALDH11; ALDH-E1; ALDC; RALDH1; MGC2318; ALDH1; PUMB1
2298316	ILMN_2144791	GOLGA6B	0.00	1907975	GOLGA6B	15	Homo sapiens golgi autoantigen, golgin subfamily a, 6B (GOLGA6B), mRNA.	GOLGA
2295085	ILMN_1753663	ARL4A	0.002597403	2702703	ARL4A	7	Homo sapiens ADP-ribosylation factor-like 4A (ARL4A), transcript variant 3, mRNA.	ARL4
2294931	ILMN_3241426	LOC100133773	0.00	2337727	LOC100133773		PREDICTED: Homo sapiens misc_RNA (LOC100133773), miscRNA.
2294219	ILMN_2191759	LOC440396	0.00	2803716	LOC440396	17	Homo sapiens similar to Heterogeneous nuclear ribonucleoprotein A1 (Helix-destabilizing protein) (Single-strand binding protein) (hnRNP core protein A1) (HDP-1) (Topoisomerase-inhibitor suppressed) (LOC440396), non-coding RNA.
2293993	ILMN_1685365	ZNF773	0.00	3617563	ZNF773	19	Homo sapiens zinc finger protein 773 (ZNF773), mRNA.	ZNF419B; MGC4728; FLJ00301
2293925	ILMN_1682675	TWF1	0.00	3249678	TWF1	12	Homo sapiens twinfilin, actin-binding protein, homolog 1 (Drosophila) (TWF1), mRNA.	MGC41876; MGC23788; A6; PTK9
2290819	ILMN_1695902	ZFP1	0.01038961	2519606	ZFP1	16	Homo sapiens zinc finger protein 1 homolog (mouse) (ZFP1), mRNA.	FLJ34243; ZNF475
2290346	ILMN_1805342	LOC652634	0.002597403	154571	LOC652634		PREDICTED: Homo sapiens similar to fem-1 homolog a (LOC652634), mRNA.
2289774	ILMN_1807649	SPOPL	0.00	1614729	SPOPL	2	Homo sapiens speckle-type POZ protein-like (SPOPL), mRNA.
2288861	ILMN_1726368	ZNF135	0.00	1301842	ZNF135	19	Homo sapiens zinc finger protein 135 (ZNF135), mRNA.	ZNF61; pT3; pHZ-17; ZNF78L1
2288618	ILMN_1795243	LOC220433	0.00	3249678	LOC220433		PREDICTED: Homo sapiens similar to 40S ribosomal protein S4, X isoform (LOC220433), mRNA.
2288443	ILMN_1696265	MAP3K2	0.00	175812	MAP3K2		PREDICTED: Homo sapiens mitogen-activated protein kinase kinase kinase 2, transcript variant 3 (MAP3K2), mRNA.
2288331	ILMN_3225673	LOC730060	0.00	3944147	LOC730060		PREDICTED: Homo sapiens hypothetical LOC730060 (LOC730060), mRNA.
2287659	ILMN_2043109	TOP1P2	0.00	2430197	TOP1P2	22	Homo sapiens topoisomerase (DNA) I pseudogene 2 (TOP1P2), non-coding RNA.
2287061	ILMN_2215640	TUBA3D	0.00	22476	TUBA3D	2	Homo sapiens tubulin, alpha 3d (TUBA3D), mRNA.	H2-ALPHA
2286978	ILMN_2112580	FCGR3A	0.00	1415251	FCGR3A	1	Homo sapiens Fc fragment of IgG, low affinity IIIa, receptor (CD16a) (FCGR3A), transcript variant 1, mRNA.	CD16a; FCG3; CD16; FCGR3; IGFR3
2286815	ILMN_1716342	CCDC132	0.00	2896737	CCDC132	7	Homo sapiens coiled-coil domain containing 132 (CCDC132), transcript variant 1, mRNA.	KIAA1861; FLJ20097; FLJ23581
2286719	ILMN_2179778	PHLDB2	0.00	1614729	PHLDB2	3	Homo sapiens pleckstrin homology-like domain, family B, member 2 (PHLDB2), mRNA.	LL5b; DKFZp686J05113; DKFZp313O2433; LL5beta; FLJ21791; DKFZp434G227
2286232	ILMN_3245517	LOC100134273	0.00	3166719	LOC100134273		PREDICTED: Homo sapiens similar to mCG7602 (LOC100134273), mRNA.
2284412	ILMN_3294965	LOC100133211	0.00	175812	LOC100133211		PREDICTED: Homo sapiens hypothetical protein LOC100133211 (LOC100133211), mRNA.
2283793	ILMN_3196019	FAM60A	0.00	2803716	FAM60A	12	Homo sapiens family with sequence similarity 60, member A (FAM60A), transcript variant 2, mRNA.
2282533	ILMN_2083243	MNAT1	0.00	2702703	MNAT1	14	Homo sapiens menage a trois homolog 1, cyclin H assembly factor (Xenopus laevis) (MNAT1), mRNA.	MAT1; RNF66
2280078	ILMN_1885728	KIAA1147	0.00	2803716	KIAA1147		PREDICTED: Homo sapiens KIAA1147 (KIAA1147), mRNA.
2279638	ILMN_2150465	C5orf28	0.00	33589	C5ORF28	5	Homo sapiens chromosome 5 open reading frame 28 (C5orf28), mRNA.	MGC90226; MGC149524; FLJ21657
2279362	ILMN_1711729	LOC442454	0.00	3166719	LOC442454	X	Homo sapiens ubiquinol-cytochrome c reductase binding protein pseudogene (LOC442454), non-coding RNA.
2278479	ILMN_1795463	MORC4	0.003896104	1685045	MORC4	X	Homo sapiens MORC family CW-type zinc finger 4 (MORC4), mRNA.	dJ75H8.2; ZCWCC2; ZCW4; FLJ11565
2277586	ILMN_2312228	FUT6	0.00	3166719	FUT6	19	Homo sapiens fucosyltransferase 6 (alpha (1,3) fucosyltransferase) (FUT6), transcript variant 1, mRNA.	FLJ40754; FT1A
2277303	ILMN_1678437	FRY	0.00	1994056	FRY	13	Homo sapiens furry homolog (Drosophila) (FRY), mRNA.	214K23.2; bA207N4.2; bA37E23.1; C13orf14; CG003; 13CDNA73
2276611	ILMN_3281039	LOC642909	0.00	2896737	LOC642909	5	PREDICTED: Homo sapiens misc_RNA (LOC642909), miscRNA.
2275426	ILMN_2349831	DICER1	0.00	2606386	DICER1	14	Homo sapiens Dicer1, Dcr-1 homolog (Drosophila) (DICER1), transcript variant 2, mRNA.	Dicer; HERNA; KIAA0928
2275019	ILMN_2347888	LARP4	0.00	2984725	LARP4	12	Homo sapiens La ribonucleoprotein domain family, member 4 (LARP4), transcript variant 1, mRNA.	MGC74631; DKFZp686E039; PP13296
2274845	ILMN_3305993	LOC728602	0.00	2896737	LOC728602		PREDICTED: Homo sapiens misc_RNA (LOC728602), partial miscRNA.
2274799	ILMN_3225102	ZNF738	0.00	3944147	ZNF738	19	PREDICTED: Homo sapiens misc_RNA (ZNF738), partial miscRNA.
2273315	ILMN_1694327	LOC285176	0.00	2606386	LOC285176		PREDICTED: Homo sapiens similar to ribosomal protein L10 (LOC285176), mRNA.
2269201	ILMN_1710150	EED	0.00	2803716	EED	11	Homo sapiens embryonic ectoderm development (EED), transcript variant 2, mRNA.	HEED; WAIT1
2265945	ILMN_3233589	LOC728467	0.00	1478489	LOC728467		PREDICTED: Homo sapiens misc_RNA (LOC728467), miscRNA.
2264347	ILMN_3266944	LOC100129599	0.00	33589	LOC100129599		PREDICTED: Homo sapiens similar to mCG7602 (LOC100129599), mRNA.
2264052	ILMN_3283470	LOC644937	0.00	2984725	LOC644937		PREDICTED: Homo sapiens similar to ribosomal protein L10 (LOC644937), mRNA.
2261632	ILMN_1716014	LOC653232	0.00	22476	LOC653232		PREDICTED: Homo sapiens hypothetical LOC653232, transcript variant 4 (LOC653232), mRNA.
2259753	ILMN_1746525	FTHL2	0.00	307771	FTHL2	1	Homo sapiens ferritin, heavy polypeptide-like 2 (FTHL2) on chromosome 1.
2258683	ILMN_2400297	MAPK9	0.00	2702703	MAPK9	5	Homo sapiens mitogen-activated protein kinase 9 (MAPK9), transcript variant JNK2-a2, mRNA.	SAPK; JNK2B; JNK2BETA; p54aSAPK; p54a; JNK2ALPHA; PRKM9; JNK2A; JNK-55; JNK2
2257348	ILMN_3178252	LOC100129379	0.00	3249678	LOC100129379	9	PREDICTED: Homo sapiens misc_RNA (LOC100129379), miscRNA.
2257255	ILMN_2091707	LOC123688	0.00	3944147	LOC123688	15	Homo sapiens similar to RIKEN cDNA C630028N24 gene (LOC123688), mRNA.
2256838	ILMN_1809439	HMGB1L1	0.00	2076738	HMGB1L1	20	Homo sapiens high-mobility group box 1-like 1 (HMGB1L1), mRNA.	HMG1L7; dJ579F20.1
2255769	ILMN_1661346	LOC648210	0.00	3617563	LOC648210		PREDICTED: Homo sapiens similar to Heterogeneous nuclear ribonucleoprotein A1 (Helix-destabilizing protein) (Single-strand RNA-binding protein) (hnRNP core protein A1) (HDP) (LOC648210), mRNA.
2253524	ILMN_1749253	TUBD1	0.00	2430197	TUBD1	17	Homo sapiens tubulin, delta 1 (TUBD1), mRNA.	FLJ12709; TUBD
2252953	ILMN_1654866	RANBP2	0.00	1685045	RANBP2	2	Homo sapiens RAN binding protein 2 (RANBP2), mRNA.	NUP358; TRP2; TRP1
2246838	ILMN_1680279	USP49	0.00	3944147	USP49	6	Homo sapiens ubiquitin specific peptidase 49 (USP49), mRNA.	MGC20741
2245941	ILMN_1805247	AP1GBP1	0.002597403	1415251	AP1GBP1	17	Homo sapiens AP1 gamma subunit binding protein 1 (AP1GBP1), transcript variant 1, mRNA.	MGC104959; SYNG
2244011	ILMN_1753567	ZNF451	0.00	1478489	ZNF451	6	Homo sapiens zinc finger protein 451 (ZNF451), transcript variant 1, mRNA.	KIAA0576; COASTER; MGC26701; dJ417I1.1
2241088	ILMN_1742813	TMEM167A	0.00	2984725	TMEM167A	5	Homo sapiens transmembrane protein 167A (TMEM167A), mRNA.	MGC23909; DKFZp686I1152; FLJ30508
2240324	ILMN_2284181	UGP2	0.00	2519606	UGP2	2	Homo sapiens UDP-glucose pyrophosphorylase 2 (UGP2), transcript variant 1, mRNA.	UGPP2; pHC379; UDPG; UDPGP2
2239177	ILMN_1876124		0.00	2896737	HS.571417	8	Homo sapiens cDNA clone IMAGE:4820809
2238496	ILMN_1651499	ERGIC1	0.00	3944147	ERGIC1	5	Homo sapiens endoplasmic reticulum-golgi intermediate compartment (ERGIC) 1 (ERGIC1), transcript variant 2, mRNA.	ERGIC32; MGC14345; KIAA1181; ERGIC-32
2236868	ILMN_3291413	LOC646672	0.00	307771	LOC646672	16	PREDICTED: Homo sapiens misc_RNA (LOC646672), miscRNA.
2236344	ILMN_1692145	ZNF14	0.00	3913213	ZNF14	19	Homo sapiens zinc finger protein 14 (ZNF14), mRNA.	GIOT-4; KOX6
2236011	ILMN_1667288	SNORD73A	0.00	2702703	SNORD73A	4	Homo sapiens small nucleolar RNA, C/D box 73A (SNORD73A), small nucleolar RNA.	RNU73; RNU73A; U73a; U73
2234939	ILMN_1915783		0.00	3773451	HS.562875		FNPANH10 FNP Homo sapiens cDNA, mRNA sequence
2233727	ILMN_3237177	FAM175A	0.00	3944147	FAM175A	4	Homo sapiens family with sequence similarity 175, member A (FAM175A), mRNA.	ABRA1; FLJ13614; FLJ12642; FLJ11520
2232184	ILMN_1730118	ZNF644	0.00	1685045	ZNF644	1	Homo sapiens zinc finger protein 644 (ZNF644), transcript variant 3, mRNA.	BM-005; Zep-2; KIAA1221; MGC70410; MGC60165
2228211	ILMN_3274543	LOC286002	0.00	3944147	LOC286002		PREDICTED: Homo sapiens hypothetical protein LOC286002 (LOC286002), mRNA.
2225504	ILMN_1677906	LOC643287	0.00	1994056	LOC643287	12	PREDICTED: Homo sapiens similar to prothymosin alpha, transcript variant 1 (LOC643287), mRNA.
2224372	ILMN_2128489	UQCRB	0.00	2519606	UQCRB	8	Homo sapiens ubiquinol-cytochrome c reductase binding protein (UQCRB), mRNA.	UQPC; UQBC; UQBP; QP-C; QCR7; QPC
2224149	ILMN_2204909	XRCC2	0.00	3773451	XRCC2	7	Homo sapiens X-ray repair complementing defective repair in Chinese hamster cells 2 (XRCC2), mRNA.	DKFZp781P0919
2223511	ILMN_1797656	ASCC3	0.002597403	2162184	ASCC3	6	Homo sapiens activating signal cointegrator 1 complex subunit 3 (ASCC3), transcript variant 2, mRNA.	RNAH; ASC1p200; dJ121G13.4; HELIC1; DJ467N11.1; MGC26074
2223488	ILMN_1719749	PTGES3	0.00	2896737	PTGES3	12	Homo sapiens prostaglandin E synthase 3 (cytosolic) (PTGES3), mRNA.	TEBP; P23
2220905	ILMN_2059844	ANKRD44	0.00	3944147	ANKRD44	2	Homo sapiens ankyrin repeat domain 44 (ANKRD44), mRNA.	MGC70444; MGC21968
2216887	ILMN_1762134	ECHDC1	0.00	2702703	ECHDC1	6	Homo sapiens enoyl Coenzyme A hydratase domain containing 1 (ECHDC1), mRNA.	dJ351K20.2; DKFZp762M1110
2216546	ILMN_3209317	LOC644949	0.00	3773451	LOC644949		PREDICTED: Homo sapiens hypothetical LOC644949 (LOC644949), miscRNA.
2216307	ILMN_3187357	LOC100130746	0.00	2606386	LOC100130746		PREDICTED: Homo sapiens misc_RNA (LOC100130746), miscRNA.
2216231	ILMN_1727798	MOSPD1	0.00	2162184	MOSPD1	X	Homo sapiens motile sperm domain containing 1 (MOSPD1), mRNA.	DJ473B4
2215434	ILMN_2098446	PMAIP1	0.00	22476	PMAIP1	18	Homo sapiens phorbol-12-myristate-13-acetate-induced protein 1 (PMAIP1), mRNA.	APR; NOXA
2214852	ILMN_2231242	HMGB1	0.00	2337727	HMGB1	13	Homo sapiens high-mobility group box 1 (HMGB1), mRNA.	DKFZp686A04236; HMG3; SBP-1; HMG1
2213992	ILMN_3203874	LOC648927	0.00	1358818	LOC648927		PREDICTED: Homo sapiens misc_RNA (LOC648927), miscRNA.
2211259	ILMN_1731048	TLR1	0.00	1614729	TLR1	4	Homo sapiens toll-like receptor 1 (TLR1), mRNA.	KIAA0012; DKFZp547I0610; TIL; CD281; MGC126312; MGC104956; rsc786; DKFZp564I0682; MGC126311
2210357	ILMN_2249288	TIPRL	0.00	1415251	TIPRL	1	Homo sapiens TIP41, TOR signaling pathway regulator-like (S. cerevisiae) (TIPRL), transcript variant 1, mRNA.	RP1-69E11.1; MGC3794; dJ69E11.3; TIP; TIP41
2209504	ILMN_1662409	LOC440525	0.00	2430197	LOC440525	19	PREDICTED: Homo sapiens hypothetical LOC440525, transcript variant 1 (LOC440525), mRNA.
2208939	ILMN_2221006	RAD21	0.00	2337727	RAD21	8	Homo sapiens RAD21 homolog (S. pombe) (RAD21), mRNA.	KIAA0078; hHR21; NXP1; FLJ40596; HRAD21; FLJ25655; SCC1; HR21; MCD1
2207991	ILMN_3201365	LOC442232	0.00	2896737	LOC442232	6	PREDICTED: Homo sapiens misc_RNA (LOC442232), miscRNA.
2206389	ILMN_1702928	FBXO9	0.002597403	1415251	FBXO9	6	Homo sapiens F-box protein 9 (FBXO9), transcript variant 1, mRNA.	dJ341E18.2; DKFZp434C0118; NY-REN-57; KIAA0936; FBX9; VCIA1
2205122	ILMN_2294751	ASCC3	0.00	2337727	ASCC3	6	Homo sapiens activating signal cointegrator 1 complex subunit 3 (ASCC3), transcript variant 1, mRNA.	RNAH; ASC1p200; dJ121G13.4; HELIC1; DJ467N11.1; MGC26074
2204602	ILMN_2280548	FYB	0.00	1994056	FYB	5	Homo sapiens FYN binding protein (FYB-120/130) (FYB), transcript variant 1, mRNA.	PRO0823; SLAP-130; ADAP
2199344	ILMN_2123415	BMP8B	0.00	3773451	BMP8B	1	Homo sapiens bone morphogenetic protein 8b (BMP8B), mRNA.	BMP8; MGC131757; OP2
2199097	ILMN_1722239	TIMM8A	0.002597403	1994056	TIMM8A	X	Homo sapiens translocase of inner mitochondrial membrane 8 homolog A (yeast) (TIMM8A), nuclear gene encoding mitochondrial protein, mRNA.	DFN1; DDP; MTS; DDP1; MGC12262
2198179	ILMN_1664718	CYP51A1	0.00	2896737	CYP51A1	7	Homo sapiens cytochrome P450, family 51, subfamily A, polypeptide 1 (CYP51A1), mRNA.	CP51; CYPL1; P450-14DM; CYP51; P450L1; LDM
2197967	ILMN_1770667	HECA	0.00	2803716	HECA	6	Homo sapiens headcase homolog (Drosophila) (HECA), mRNA.	HDC; HDCL; dJ225E12.1; HHDC
2196662	ILMN_1658439	C5orf44	0.006493506	1358818	C5ORF44	5	Homo sapiens chromosome 5 open reading frame 44 (C5orf44), transcript variant 4, transcribed RNA.	MGC48585; FLJ26957
2195477	ILMN_2226314	DBR1	0.00	2337727	DBR1	3	Homo sapiens debranching enzyme homolog 1 (S. cerevisiae) (DBR1), mRNA.
2193599	ILMN_1709936	LOC90624	0.00	2519606	LOC90624	5	Homo sapiens hypothetical protein LOC90624 (LOC90624), mRNA.	MGC24679
2192666	ILMN_2225974	GCLM	0.00	3773451	GCLM	1	Homo sapiens glutamate-cysteine ligase, modifier subunit (GCLM), mRNA.	GLCLR
2192378	ILMN_2370160	HERC4	0.00	2896737	HERC4	10	Homo sapiens hect domain and RLD 4 (HERC4), transcript variant 2, mRNA.	KIAA1593; DKFZP564G092
2191663	ILMN_3271179	LOC100128775	0.00	1907975	LOC100128775	1	PREDICTED: Homo sapiens misc_RNA (LOC100128775), miscRNA.
2191625	ILMN_1733453	LOC284988	0.00	2702703	LOC284988	2	PREDICTED: Homo sapiens hypothetical LOC284988 (LOC284988), mRNA.
2189999	ILMN_2405023	PPP1CB	0.00	2896737	PPP1CB	2	Homo sapiens protein phosphatase 1, catalytic subunit, beta isoform (PPP1CB), transcript variant 3, mRNA.	PP-1B; PPP1CD; MGC3672
2189562	ILMN_3245228	SNORA20	0.06883117	1830886	SNORA20	6	Homo sapiens small nucleolar RNA, H/ACA box 20 (SNORA20), small nucleolar RNA.	ACA20
2189105	ILMN_1772943	CXorf23	0.00	175812	CXORF23	X	Homo sapiens chromosome X open reading frame 23 (CXorf23), mRNA.
2188218	ILMN_1765085	TRMT6	0.00	2519606	TRMT6	20	Homo sapiens tRNA methyltransferase 6 homolog (S. cerevisiae) (TRMT6), mRNA.	GCD10; MGC5029; Gcd10p; CGI-09
2186298	ILMN_1712231	SH3YL1	0.00	2337727	SH3YL1	2	Homo sapiens SH3 domain containing, Ysc84-like 1 (S. cerevisiae) (SH3YL1), mRNA.	FLJ39121; Ray; DKFZP586F1318
2185412	ILMN_1777161	LOC646279	0.02987013	1301842	LOC646279	14	PREDICTED: Homo sapiens similar to ribosomal protein L21 isoform 1 (LOC646279), mRNA.
2185034	ILMN_1792207	MLX	0.00	2896737	MLX	17	Homo sapiens MAX-like protein X (MLX), transcript variant 1, mRNA.	TCFL4; MXD7; MAD7
2183372	ILMN_1704385	LOC347376	0.00	2803716	LOC347376		PREDICTED: Homo sapiens similar to H3 histone, family 3B (LOC347376), mRNA.
2182649	ILMN_1675448	ZFP36L1	0.00	2162184	ZFP36L1	14	Homo sapiens zinc finger protein 36, C3H type-like 1 (ZFP36L1), mRNA.	TIS11B; ERF1; Berg36; cMG1; BRF1; RNF162B; ERF-1
2179873	ILMN_2187830	CCNH	0.00	2984725	CCNH	5	Homo sapiens cyclin H (CCNH), mRNA.	p34; CAK; p37
2179065	ILMN_1704760	BZW1	0.00	2430197	BZW1	2	Homo sapiens basic leucine zipper and W2 domains 1 (BZW1), mRNA. XM_943165	Nbla10236; KIAA0005; BZAP45
2178412	ILMN_2178775	ZNF585B	0.00	22476	ZNF585B	19	Homo sapiens zinc finger protein 585B (ZNF585B), mRNA.	FLJ14928; SZFP41
2177776	ILMN_2065299	EDEM3	0.00	2337727	EDEM3	1	Homo sapiens ER degradation enhancer, mannosidase alpha-like 3 (EDEM3), mRNA.	C1orf22
2177297	ILMN_1661039	MRPL30	0.00	2803716	MRPL30	2	Homo sapiens mitochondrial ribosomal protein L30 (MRPL30), nuclear gene encoding mitochondrial protein, transcript variant 1, mRNA.	MGC3314; MGC24095; FLJ44438; RPML28; MRP-L28
2172534	ILMN_2391178	STAR	0.00	3617563	STAR	8	Homo sapiens steroidogenic acute regulatory protein (STAR), nuclear gene encoding mitochondrial protein, transcript variant 2, mRNA.	STARD1
2171347	ILMN_1671992	LOC650128	0.00	33589	LOC650128		PREDICTED: Homo sapiens similar to CG1486-PA, isoform A, transcript variant 4 (LOC650128), mRNA.
2167292	ILMN_3192316	LOC100129237	0.00	22476	LOC100129237		PREDICTED: Homo sapiens misc_RNA (LOC100129237), miscRNA.
2166717	ILMN_1801923	ATF1	0.00	2162184	ATF1	12	Homo sapiens activating transcription factor 1 (ATF1), mRNA.	TREB36; FUS/ATF-1; EWS-ATF1
2166308	ILMN_1792712	LOC201725	0.00	2606386	LOC201725	4	Homo sapiens hypothetical protein LOC201725 (LOC201725), mRNA.
2165344	ILMN_1665948	LOC651772	0.00	2076738	LOC651772		PREDICTED: Homo sapiens hypothetical protein LOC651772 (LOC651772), mRNA.
2165244	ILMN_2244653	CDC14A	0.01038961	1358818	CDC14A	1	Homo sapiens CDC14 cell division cycle 14 homolog A (S. cerevisiae) (CDC14A), transcript variant 1, mRNA.	Cdc14A1; Cdc14A2; hCDC14; cdc14
2164863	ILMN_2106380	TNFSF15	0.00	3773451	TNFSF15	9	Homo sapiens tumor necrosis factor (ligand) superfamily, member 15 (TNFSF15), mRNA.	TL1; TL1A; MGC129934; VEGI; VEGI192A; MGC129935
2163492	ILMN_2219437	PRRG4	0.00	3913213	PRRG4	11	Homo sapiens proline rich Gla (G-carboxyglutamic acid) 4 (transmembrane) (PRRG4), mRNA.	PRGP4; TMG4
2159968	ILMN_3293367	LOC391370	0.00	33589	LOC391370	2	PREDICTED: Homo sapiens similar to hCG1818387 (LOC391370), mRNA.
2155813	ILMN_3291352	LOC643778	0.002597403	2162184	LOC643778	6	PREDICTED: Homo sapiens misc_RNA (LOC643778), miscRNA.
2155584	ILMN_2122511	CCBE1	0.00	3944147	CCBE1	18	Homo sapiens collagen and calcium binding EGF domains 1 (CCBE1), mRNA.	FLJ30681; MGC50861
2155375	ILMN_1764098	TRNT1	0.00	2519606	TRNT1	3	Homo sapiens tRNA nucleotidyl transferase, CCA-adding, 1 (TRNT1), mRNA.	CGI-47; MtCCA; CCA1
2153939	ILMN_2062001	HOOK3	0.00	2519606	HOOK3	8	Homo sapiens hook homolog 3 (Drosophila) (HOOK3), mRNA.	HK3
2150221	ILMN_3301168	LOC730052	0.00	2337727	LOC730052		PREDICTED: Homo sapiens misc_RNA (LOC730052), miscRNA.
2149564	ILMN_2209163	CHD6	0.00	307771	CHD6	20	Homo sapiens chromodomain helicase DNA binding protein 6 (CHD6), mRNA.	CHD5; KIAA1335; RIGB
2147095	ILMN_3234384	LOC728953	0.00	3913213	LOC728953		PREDICTED: Homo sapiens similar to S19 ribosomal protein (LOC728953), mRNA.
2146589	ILMN_2091846	FTHL2	0.00	33589	FTHL2	1	Homo sapiens ferritin, heavy polypeptide-like 2 (FTHL2) on chromosome 1.
2146565	ILMN_1742872	UBA2	0.00	3166719	UBA2	19	Homo sapiens ubiquitin-like modifier activating enzyme 2 (UBA2), mRNA.	UBA2; SAE2; HRIHFB2115; ARX; FLJ13058
2144126	ILMN_1669215	SRPK2	0.00	1358818	SRPK2	7	Homo sapiens SFRS protein kinase 2 (SRPK2), transcript variant 1, mRNA.	FLJ36101; SFRSK2
2142517	ILMN_3241756	FAM136B	0.002597403	154571	FAM136B	6	Homo sapiens family with sequence similarity 136, member B (FAM136B), mRNA.
2142262	ILMN_1805158	TAF1A	0.00	2803716	TAF1A	1	Homo sapiens TATA box binding protein (TBP)-associated factor, RNA polymerase I, A, 48kDa (TAF1A), transcript variant 1, mRNA.	TAFI48; SL1; RAFI48; MGC:17061
2139996	ILMN_3200597	LOC441154	0.00	3249678	LOC441154		PREDICTED: Homo sapiens misc_RNA (LOC441154), miscRNA.
2138277	ILMN_2162367	DMC1	0.00	3913213	DMC1	22	Homo sapiens DMC1 dosage suppressor of mck1 homolog, meiosis-specific homologous recombination (yeast) (DMC1), mRNA.	DMC1H; HsLim15; dJ199H16.1; MGC150473; MGC150472; LIM15
2137835	ILMN_2045975	ORMDL1	0.00	175812	ORMDL1	2	Homo sapiens ORM1-like 1 (S. cerevisiae) (ORMDL1), mRNA.	DKFZp686G141
2137195	ILMN_1796085	PPM1B	0.00	22476	PPM1B	2	Homo sapiens protein phosphatase 1B (formerly 2C), magnesium-dependent, beta isoform (PPM1B), transcript variant 1, mRNA.	PPC2BETAX; MGC21657; PP2CB; PP2C-beta-X; PP2CBETA
2136323	ILMN_1747192	RNF125	0.00	175812	RNF125	18	Homo sapiens ring finger protein 125 (RNF125), mRNA.	FLJ20456; MGC21737; TRAC1
2136096	ILMN_1715401	MT1G	0.006493506	1614729	MT1G	16	Homo sapiens metallothionein 1G (MT1G), mRNA.	MT1; MT1K; MGC12386
2133795	ILMN_1693225	LOC646897	0.00	33589	LOC646897	15	PREDICTED: Homo sapiens hypothetical protein LOC646897 (LOC646897), mRNA.
2133269	ILMN_3280628	LOC100132658	0.00	3249678	LOC100132658		PREDICTED: Homo sapiens misc_RNA (LOC100132658), miscRNA.
2131105	ILMN_1673421	LOC440704	0.00	3773451	LOC440704		PREDICTED: Homo sapiens hypothetical gene supported by BC042042 (LOC440704), mRNA.
2129624	ILMN_1707337	MSTO1	0.00	307771	MSTO1	1	Homo sapiens misato homolog 1 (Drosophila) (MSTO1), mRNA.	LST005; DKFZp686B1757; RP11-29H23.3; FLJ10504; DKFZp686I01261; MST
2129434	ILMN_1807300	PKD2	0.00	1994056	PKD2	4	Homo sapiens polycystic kidney disease 2 (autosomal dominant) (PKD2), mRNA.	PC2; PKD4; APKD2; MGC138468; MGC138466
2128442	ILMN_2150294	FKBP14	0.00	3944147	FKBP14	7	Homo sapiens FK506 binding protein 14, 22 kDa (FKBP14), mRNA.	FLJ20731; FKBP22
2128135	ILMN_2055310	MBD4	0.00	3944147	MBD4	3	Homo sapiens methyl-CpG binding domain protein 4 (MBD4), mRNA.	MED1
2127884	ILMN_2105033	PLDN	0.00	3913213	PLDN	15	Homo sapiens pallidin homolog (mouse) (PLDN), mRNA.	PA; PALLID
2127783	ILMN_2055700	SLBP	0.00	2803716	SLBP	4	Homo sapiens stem-loop binding protein (SLBP), mRNA.	HBP
2127524	ILMN_3294213	LOC401098	0.00	3944147	LOC401098		PREDICTED: Homo sapiens misc_RNA (LOC401098), miscRNA.
2123179	ILMN_1677262	LOC388621	0.00	3166719	LOC388621		PREDICTED: Homo sapiens similar to ribosomal protein L21 (LOC388621), mRNA.
2121084	ILMN_3256228	LOC100128857	0.00	1415251	LOC100128857	2	PREDICTED: Homo sapiens misc_RNA (LOC100128857), miscRNA.
2120482	ILMN_1764398	TUBE1	0.00	3166719	TUBE1	6	Homo sapiens tubulin, epsilon 1 (TUBE1), mRNA.	dJ142L7.2; TUBE; FLJ22589
2120376	ILMN_1690443	C14orf82	0.00	3617563	C14ORF82		PREDICTED: Homo sapiens chromosome 14 open reading frame 82 (C14orf82), mRNA.
2114715	ILMN_2102951	FAHD2A	0.00	307771	FAHD2A	2	Homo sapiens fumarylacetoacetate hydrolase domain containing 2A (FAHD2A), mRNA.	MGC131995; CGI-105
2113413	ILMN_3199737	LOC727865	0.00	3476424	LOC727865		PREDICTED: Homo sapiens misc_RNA (LOC727865), miscRNA.
2112856	ILMN_2414007	NME2	0.003896104	175812	NME2	17	Homo sapiens non-metastatic cells 2, protein (NM23B) expressed in (NME2), transcript variant 4, mRNA.	MGC111212; NM23-H2; NM23B; puf; NDPKB; NDPK-B
2112389	ILMN_2225608	FAM135A	0.00	1830886	FAM135A	6	Homo sapiens family with sequence similarity 135, member A (FAM135A), mRNA.	KIAA1411; DKFZp781H2319; FLJ13577
2111216	ILMN_1784554	LOC647389	0.00	3944147	LOC647389		PREDICTED: Homo sapiens hypothetical protein LOC647389 (LOC647389), mRNA.
2110862	ILMN_1689371	GIMAP2	0.00	2702703	GIMAP2	7	Homo sapiens GTPase, IMAP family member 2 (GIMAP2), mRNA.	HIMAP2; DKFZP586D0824; MGC24275; IMAP2
2109859	ILMN_1677162	SFRS13A	0.00	2896737	SFRS13A	1	Homo sapiens splicing factor, arginine/serine-rich 13A (SFRS13A), transcript variant 2, mRNA.	SRp38; SFRS13; SRrp40; TASR; NSSR; FUSIP2; TASR2; TASR1
2109698	ILMN_2228196	C6orf170	0.00	3944147	C6ORF170	6	Homo sapiens chromosome 6 open reading frame 170 (C6orf170), mRNA.	bA301B7.2; FLJ30899; C6orf171; FLJ34235; bA57L9.1; dJ310J6.1
2109538	ILMN_1908989		0.00	3166719	HS.536748	10	PT2.1_10_D05.r tumor2 Homo sapiens cDNA 3, mRNA sequence
2107767	ILMN_2161286	FAM40B	0.00	3944147	FAM40B	7	Homo sapiens family with sequence similarity 40, member B (FAM40B), mRNA.
2107542	ILMN_1783060	SLC25A20	0.00	3773451	SLC25A20		PREDICTED: Homo sapiens solute carrier family 25 (carnitine/acylcarnitine translocase), member 20 (SLC25A20), mRNA.
2104307	ILMN_1677530	LOC728944	0.00	2076738	LOC728944	2	PREDICTED: Homo sapiens similar to THAP domain-containing protein 4 (LOC728944), mRNA.
2101986	ILMN_1678457	ZNF600	0.00	3944147	ZNF600	19	Homo sapiens zinc finger protein 600 (ZNF600), mRNA.	DKFZp686F06123; KR-ZNF1
2099442	ILMN_1765019	SACM1L	0.00	2519606	SACM1L	3	Homo sapiens SAC1 suppressor of actin mutations 1-like (yeast) (SACM1L), mRNA.	KIAA0851; SAC1; DKFZp686A0231
2099302	ILMN_1651752	CXorf21	0.00	1994056	CXORF21	X	Homo sapiens chromosome X open reading frame 21 (CXorf21), mRNA.	FLJ11577
2099151	ILMN_3268697	LOC100129882	0.00	1301842	LOC100129882		PREDICTED: Homo sapiens similar to mCG49427 (LOC100129882), mRNA.
2098712	ILMN_3239361	LOC100133298	0.00	3913213	LOC100133298	9	PREDICTED: Homo sapiens hypothetical protein LOC100133298 (LOC100133298), mRNA.
2098135	ILMN_1777449	IFT74	0.00	3617563	IFT74	9	Homo sapiens intraflagellar transport 74 homolog (Chlamydomonas) (IFT74), transcript variant 2, mRNA.	CMG-1; FLJ22621; CCDC2; CMG1; MGC111562
2095974	ILMN_3199755	LOC646821	0.00	307771	LOC646821	1	PREDICTED: Homo sapiens similar to beta-actin (LOC646821), mRNA.
2095471	ILMN_3238491	LOC100129055	0.00	3617563	LOC100129055	10	Homo sapiens cyclin Y-like pseudogene (LOC100129055), non-coding RNA.
2095089	ILMN_1775829	PERP	0.00	1907975	PERP	6	Homo sapiens PERP, TP53 apoptosis effector (PERP), mRNA.	THW; RP3-496H19.1; KRTCAP1; KCP1; dJ496H19.1; PIGPC1
2094443	ILMN_3281651	LOC654350	0.00	3944147	LOC654350		PREDICTED: Homo sapiens hypothetical LOC654350 (LOC654350), mRNA.
2093542	ILMN_1808837	LOC644029	0.00	2162184	LOC644029	15	PREDICTED: Homo sapiens similar to 60S ribosomal protein L7a (LOC644029), mRNA.
2092056	ILMN_2122374	FAM49B	0.00	2606386	FAM49B	8	Homo sapiens family with sequence similarity 49, member B (FAM49B), mRNA.	L1; DKFZp686B04128; BM-009
2091061	ILMN_2124064	REL	0.00	2702703	REL	2	Homo sapiens v-rel reticuloendotheliosis viral oncogene homolog (avian) (REL), mRNA.	C-Rel
2088659	ILMN_1674458	KLHL7	0.00	2606386	KLHL7	7	Homo sapiens kelch-like 7 (Drosophila) (KLHL7), transcript variant 1, mRNA.	KLHL6; SBBI26
2086664	ILMN_2085922	WRB	0.00	2984725	WRB	21	Homo sapiens tryptophan rich basic protein (WRB), mRNA.	CHD5
2085622	ILMN_1670256	PDK1	0.00	1685045	PDK1	2	Homo sapiens pyruvate dehydrogenase kinase, isozyme 1 (PDK1), nuclear gene encoding mitochondrial protein, mRNA.
2085457	ILMN_1691881	IL4R	0.00	154571	IL4R	16	Homo sapiens interleukin 4 receptor (IL4R), transcript variant 2, mRNA.	IL4RA; CD124
2083803	ILMN_1857081		0.00	3249678	HS.560357		te46f04.x1 Soares_NhHMPu_S1 Homo sapiens cDNA clone IMAGE:2089759 3, mRNA sequence
2081923	ILMN_3260345	AGFG1	0.00	3166719	AGFG1	2	Homo sapiens ArfGAP with FG repeats 1 (AGFG1), transcript variant 4, mRNA.
2078865	ILMN_1768392	LOC648059	0.00	3773451	LOC648059		PREDICTED: Homo sapiens hypothetical protein LOC648059 (LOC648059), mRNA.
2078054	ILMN_1811148	BMP2K	0.00	2896737	BMP2K	4	Homo sapiens BMP2 inducible kinase (BMP2K), transcript variant 2, mRNA.	DKFZp434P0116; BIKE; DKFZp434K0614; HRIHFB2017
2077001	ILMN_3267476	LOC100129243	0.00	2803716	LOC100129243		PREDICTED: Homo sapiens similar to hCG1994130 (LOC100129243), mRNA.
2075928	ILMN_3236904	LOC648740	0.00	3166719	LOC648740	1	Homo sapiens ACTB pseudogene (LOC648740), non-coding RNA.
2074646	ILMN_2177460	AQR	0.00	2519606	AQR	15	Homo sapiens aquarius homolog (mouse) (AQR), mRNA.	DKFZp686B23123; KIAA0560
2073606	ILMN_1816342		0.00	1614729	HS.534061	17	full-length cDNA clone XCL0BB001ZD04 of Neuroblastoma of Homo sapiens (human)
2072557	ILMN_2408415	RPL9	0.00	2896737	RPL9	4	Homo sapiens ribosomal protein L9 (RPL9), transcript variant 2, mRNA.	FLJ27456; MGC15545; DKFZp313J1510; NPC-A-16
2072061	ILMN_2118229	NAPEPLD	0.00	154571	NAPEPLD	7	Homo sapiens N-acyl phosphatidylethanolamine phospholipase D (NAPEPLD), mRNA.	FMP30; NAPE-PLD; DKFZp781D1098
2071106	ILMN_2342033	F11R	0.00	2519606	F11R	1	Homo sapiens F11 receptor (F11R), transcript variant 5, mRNA.	JAM; JAM-A; PAM-1; JAM1; JAM-1; JAMA; JCAM; KAT; CD321
2070733	ILMN_1760089	LOC645018	0.00	3166719	LOC645018	4	PREDICTED: Homo sapiens similar to ribosomal protein S2 (LOC645018), mRNA.
2070571	ILMN_1712766	ERGIC2	0.00	1830886	ERGIC2	12	Homo sapiens ERGIC and golgi 2 (ERGIC2), mRNA.	cd002; PTX1; MGC111152; CDA14; Erv41
2070509	ILMN_1720114	GMNN	0.00	2519606	GMNN	6	Homo sapiens geminin, DNA replication inhibitor (GMNN), mRNA.	Gem; RP3-369A17.3
2069405	ILMN_3227529	LOC729236	0.00	33589	LOC729236		PREDICTED: Homo sapiens misc_RNA (LOC729236), miscRNA.
2069338	ILMN_1745491	UNC5CL	0.00	1614729	UNC5CL	6	Homo sapiens unc-5 homolog C (C. elegans)-like (UNC5CL), mRNA.	MGC34763; ZUD
2068382	ILMN_1746664	WSB2	0.00	2337727	WSB2	12	Homo sapiens WD repeat and SOCS box-containing 2 (WSB2), mRNA.	SBA2; MGC10210
2068089	ILMN_1728983	NR2C1	0.00	2984725	NR2C1	12	Homo sapiens nuclear receptor subfamily 2, group C, member 1 (NR2C1), transcript variant 1, mRNA.	TR2-11; TR2
2068045	ILMN_2085933	OR1J1	0.00	154571	OR1J1	9	Homo sapiens olfactory receptor, family 1, subfamily J, member 1 (OR1J1), mRNA.	OR9-18; hg32
2068032	ILMN_3305628	LOC728678	0.00	2076738	LOC728678		PREDICTED: Homo sapiens misc_RNA (LOC728678), miscRNA.
2067093	ILMN_1655052	TRNT1	0.00	1907975	TRNT1	3	Homo sapiens tRNA nucleotidyl transferase, CCA-adding, 1 (TRNT1), transcript variant 1, mRNA.	CGI-47; MtCCA; CCA1
2065709	ILMN_3278287	LOC100131644	0.001298701	1358818	LOC100131644	16	PREDICTED: Homo sapiens similar to B-cell growth factor (LOC100131644), mRNA.
2063922	ILMN_2147078	PIWIL4	0.00	22476	PIWIL4	11	Homo sapiens piwi-like 4 (Drosophila) (PIWIL4), mRNA.	FLJ36156; DKFZp686P01248; HIWI2
2063763	ILMN_2066348	HERPUD2	0.00	3166719	HERPUD2	7	Homo sapiens HERPUD family member 2 (HERPUD2), mRNA.	FLJ22313
2062774	ILMN_3299187	LOC728782	0.00	3249678	LOC728782	X	PREDICTED: Homo sapiens similar to ribosomal protein L21 (LOC728782), mRNA.
2062201	ILMN_1718311	WBSCR19	0.00	2984725	WBSCR19		PREDICTED: Homo sapiens Williams Beuren syndrome chromosome region 19, transcript variant 4 (WBSCR19), mRNA.
2061986	ILMN_3301451	LOC729200	0.00	2803716	LOC729200		PREDICTED: Homo sapiens misc_RNA (LOC729200), miscRNA.
2061928	ILMN_3249687	NLRP5	0.002597403	2430197	NLRP5	19	Homo sapiens NLR family, pyrin domain containing 5 (NLRP5), mRNA.	PYPAF8; NALP5; PAN11; CLR19.8; MATER
2061644	ILMN_1698650	C17orf41	0.00	2519606	C17ORF41		PREDICTED: Homo sapiens chromosome 17 open reading frame 41, transcript variant 3 (C17orf41), mRNA.
2061368	ILMN_2094262	AMY1B	0.00	1614729	AMY1B	1	Homo sapiens amylase, alpha 1B (salivary) (AMY1B), mRNA.	AMY1
2060965	ILMN_1748147	MTO1	0.00	22476	MTO1	6	Homo sapiens mitochondrial translation optimization 1 homolog (S. cerevisiae) (MTO1), nuclear gene encoding mitochondrial protein, transcript variant 1, mRNA.	CGI-02
2060927	ILMN_3251723	PNPT1	0.00	3773451	PNPT1	2	Homo sapiens polyribonucleotide nucleotidyltransferase 1 (PNPT1), mRNA.
2059726	ILMN_1672565	RG9MTD1	0.00	2519606	RG9MTD1	3	Homo sapiens RNA (guanine-9-) methyltransferase domain containing 1 (RG9MTD1), mRNA.	FLJ20432
2059174	ILMN_2087989	ZFAND1	0.00	33589	ZFAND1	8	Homo sapiens zinc finger, AN1-type domain 1 (ZFAND1), mRNA.	FLJ14007
2058994	ILMN_2398388	APH1A	0.00	2803716	APH1A	1	Homo sapiens anterior pharynx defective 1 homolog A (C. elegans) (APH1A), transcript variant 1, mRNA.	APH-1A; CGI-78; 6530402N02Rik
2057784	ILMN_2212823	ZNF577	0.00	33589	ZNF577	19	Homo sapiens zinc finger protein 577 (ZNF577), mRNA.	MGC4400
2057533	ILMN_1756152	MFSD11	0.00	3944147	MFSD11	17	Homo sapiens major facilitator superfamily domain containing 11 (MFSD11), mRNA.	ET; FLJ22196; FLJ20226
2057385	ILMN_1809662	LOC440145	0.00	2702703	LOC440145	13	Homo sapiens similar to RIKEN cDNA 2410129H14 (LOC440145), mRNA.	MGC150539; FLJ21869
2056721	ILMN_1904980		0.00	3476424	HS.542993	3	xj89b12.x1 Soares_NFL_T_GBC_S1 Homo sapiens cDNA clone IMAGE:2664383 3, mRNA sequence
2056708	ILMN_1666477	LOC390876	0.00	1301842	LOC390876	19	PREDICTED: Homo sapiens similar to 60S ribosomal protein L35 (LOC390876), mRNA.
2056656	ILMN_3292008	LOC401676	0.00	2162184	LOC401676		PREDICTED: Homo sapiens misc_RNA (LOC401676), miscRNA.
2056425	ILMN_1772492	MCART1	0.00	3944147	MCART1	9	Homo sapiens mitochondrial carrier triple repeat 1 (MCART1), mRNA.	CG7943; MGC14836
2055736	ILMN_2081465	APLP2	0.00	307771	APLP2	11	Homo sapiens amyloid beta (A4) precursor-like protein 2 (APLP2), mRNA.	CDEBP; APPH; APPL2
2055669	ILMN_1690807	MKL2	0.00	2162184	MKL2	16	Homo sapiens MKL/myocardin-like 2 (MKL2), mRNA.	MRTF-B; DKFZp686J1745; FLJ31823; FLJ45623; NPD001
2053909	ILMN_3214052	LOC644877	0.00	22476	LOC644877		PREDICTED: Homo sapiens misc_RNA (LOC644877), miscRNA.
2053173	ILMN_1731137	TXNDC9	0.00	2803716	TXNDC9	2	Homo sapiens thioredoxin domain containing 9 (TXNDC9), mRNA.	APACD
2052134	ILMN_3270866	LOC100130255	0.006493506	1301842	LOC100130255	10	PREDICTED: Homo sapiens hypothetical LOC100130255 (LOC100130255), mRNA.
2051995	ILMN_3251246	PIGH	0.00	3913213	PIGH	14	Homo sapiens phosphatidylinositol glycan anchor biosynthesis, class H (PIGH), mRNA.	GPI-H
2050975	ILMN_1692956	LOC643949	0.00	2896737	LOC643949		PREDICTED: Homo sapiens similar to 60S acidic ribosomal protein P2 (LOC643949), mRNA.
2049314	ILMN_3200362	LOC727908	0.00	1614729	LOC727908		PREDICTED: Homo sapiens hypothetical LOC727908 (LOC727908), partial mRNA.
2048089	ILMN_1709851	TCEA1	0.00	2430197	TCEA1	8	Homo sapiens transcription elongation factor A (SII), 1 (TCEA1), transcript variant 1, mRNA.	SII; TCEA; TFIIS; GTF2S; TF2S
2047514	ILMN_2192694	EIF3M	0.00	3166719	EIF3M	11	Homo sapiens eukaryotic translation initiation factor 3, subunit M (EIF3M), mRNA.	FLJ29030; GA17; hfl-B5; eIF3m; PCID1; B5
2046685	ILMN_2206812	CCNJ	0.00	1830886	CCNJ	10	Homo sapiens cyclin J (CCNJ), mRNA.	bA690P14.1
2045451	ILMN_1807492	LOC643668	0.00	1830886	LOC643668		PREDICTED: Homo sapiens similar to peptidase (prosome, macropain) 26S subunit, ATPase 1 (LOC643668), mRNA.
2044483	ILMN_2408908	MAP4K5	0.00	2430197	MAP4K5	14	Homo sapiens mitogen-activated protein kinase kinase kinase kinase 5 (MAP4K5), transcript variant 1, mRNA.	KHS1; KHS; MAPKKKK5; GCKR
2043828	ILMN_1809750	TDRD1	0.00	3617563	TDRD1	10	Homo sapiens tudor domain containing 1 (TDRD1), mRNA.	FLJ21082
2043097	ILMN_1735006	ATG2B	0.00	2430197	ATG2B	14	Homo sapiens ATG2 autophagy related 2 homolog B (S. cerevisiae) (ATG2B), mRNA.	C14orf103; FLJ10242
2042919	ILMN_2342841	AFTPH	0.00	2803716	AFTPH	2	Homo sapiens aftiphilin (AFTPH), transcript variant 1, mRNA.	MGC33965; FLJ23793; Nbla10388; FLJ20080
2042732	ILMN_1736008	YRDC	0.00	3773451	YRDC	1	Homo sapiens yrdC domain containing (E. coli) (YRDC), nuclear gene encoding mitochondrial protein, mRNA.	FLJ23476; IRIP; FLJ26165; RP11-109P14.4; SUA5; DRIP3
2042142	ILMN_1705407	NOP56	0.00	1907975	NOP56	20	Homo sapiens NOP56 ribonucleoprotein homolog (yeast) (NOP56), transcript variant 1, mRNA.	NOP56
2041319	ILMN_1797793	BLVRB	0.00	1994056	BLVRB		Homo sapiens biliverdin reductase B (flavin reductase (NADPH)) (BLVRB), mRNA.	BVRB; MGC117413; FLR
2041203	ILMN_3235912	C7orf38	0.00	3913213	C7ORF38	7	Homo sapiens chromosome 7 open reading frame 38 (C7orf38), mRNA.	FLJ36794; DKFZp727G131
2039747	ILMN_2246328	PTPN22	0.00	2430197	PTPN22	1	Homo sapiens protein tyrosine phosphatase, non-receptor type 22 (lymphoid) (PTPN22), transcript variant 1, mRNA.	Lyp1; Lyp2; LYP; PEP; PTPN8
2038461	ILMN_1703891	TBC1D9	0.00	154571	TBC1D9	4	Homo sapiens TBC1 domain family, member 9 (with GRAM domain) (TBC1D9), mRNA.	KIAA0882; MDR1
2035941	ILMN_1793349	MOBKL1A	0.00	2337727	MOBKL1A	4	Homo sapiens MOB1, Mps One Binder kinase activator-like 1A (yeast) (MOBKL1A), mRNA.	MOB4A; MGC33910; MATS2; Mob1B
2035904	ILMN_1749915	C1orf63	0.00	2702703	C1ORF63	1	Homo sapiens chromosome 1 open reading frame 63 (C1orf63), mRNA.	RP3-465N24.4; NPD014; DJ465N24.2.1
2035006	ILMN_2120547	ZMYND17	0.001298701	2076738	ZMYND17	10	Homo sapiens zinc finger, MYND-type containing 17 (ZMYND17), mRNA.	FLJ39565
2033672	ILMN_3224999	LOC730993	0.00	22476	LOC730993		PREDICTED: Homo sapiens misc_RNA (LOC730993), miscRNA.
2032704	ILMN_1696622	SLC38A6	0.00	307771	SLC38A6	14	Homo sapiens solute carrier family 38, member 6 (SLC38A6), mRNA.	NAT-1; MGC102697
2031985	ILMN_1736068	CNOT8	0.00	2896737	CNOT8	5	Homo sapiens CCR4-NOT transcription complex, subunit 8 (CNOT8), mRNA.	hCAF1; POP2; CAF1; CALIF
2029992	ILMN_1859863		0.00	1685045	HS.555181	2	AGENCOURT_6411402 NIH_MGC_71 Homo sapiens cDNA clone IMAGE:5530423 5, mRNA sequence
2027205	ILMN_1738678	C9orf130	0.00	3913213	C9ORF130		PREDICTED: Homo sapiens chromosome 9 open reading frame 130 (C9orf130), mRNA.
2027172	ILMN_1769508	PIGX	0.00	3476424	PIGX	3	Homo sapiens phosphatidylinositol glycan anchor biosynthesis, class X (PIGX), mRNA.	FLJ20522
2026807	ILMN_3255971	LOC100129645	0.00	2803716	LOC100129645		PREDICTED: Homo sapiens misc_RNA (LOC100129645), miscRNA.
2026676	ILMN_3247410	LOC100133885	0.02467532	1358818	LOC100133885		PREDICTED: Homo sapiens hypothetical LOC100133885 (LOC100133885), mRNA.
2024018	ILMN_1746832	CEP290	0.00	175812	CEP290	12	Homo sapiens centrosomal protein 290kDa (CEP290), mRNA.	FLJ21979; FLJ13615; KIAA0373; 3H11Ag; 3H11
2022645	ILMN_3213185	LOC645452	0.00	3617563	LOC645452		PREDICTED: Homo sapiens similar to hCG1782414 (LOC645452), mRNA.
2021837	ILMN_3297996	LOC728732	0.00	1994056	LOC728732	11	PREDICTED: Homo sapiens misc_RNA (LOC728732), miscRNA.
2021765	ILMN_3200484	LOC126235	0.00	22476	LOC126235		PREDICTED: Homo sapiens misc_RNA (LOC126235), miscRNA.
2021086	ILMN_1705111	FNDC3A	0.00	2519606	FNDC3A	13	Homo sapiens fibronectin type III domain containing 3A (FNDC3A), transcript variant 1, mRNA.	KIAA0970; bA203I16.5; FNDC3; RP11-203I16.5; bA203I16.1; FLJ31509
2020875	ILMN_3298266	LOC728774	0.00	2076738	LOC728774	8	PREDICTED: Homo sapiens similar to hCG1994130 (LOC728774), mRNA.
2020074	ILMN_3178553	LOC100128126	0.00	3913213	LOC100128126	8	PREDICTED: Homo sapiens hypothetical protein LOC100128126 (LOC100128126), mRNA.
2018876	ILMN_2363273	ZNF226	0.00	2430197	ZNF226	19	Homo sapiens zinc finger protein 226 (ZNF226), transcript variant 4, mRNA.
2016354	ILMN_2298511	BOLA2	0.00	2702703	BOLA2	16	Homo sapiens bolA homolog 2 (E. coli) (BOLA2), mRNA.	BOLA2A; My016
2015552	ILMN_2062381	LCOR	0.00	307771	LCOR	10	Homo sapiens ligand dependent nuclear receptor corepressor (LCOR), mRNA.	FLJ38026; MLR2; KIAA1795; RP11-175O19.1
2014264	ILMN_1755811	FBXO4	0.00	3166719	FBXO4	5	Homo sapiens F-box protein 4 (FBXO4), transcript variant 2, mRNA.	FLJ10141; DKFZp547N213; FBX4
2013549	ILMN_1815578	ZNF223	0.00	3773451	ZNF223		Homo sapiens zinc finger protein 223 (ZNF223), mRNA.
2013139	ILMN_1675721	UBE2R2	0.00	2803716	UBE2R2	9	Homo sapiens ubiquitin-conjugating enzyme E2R 2 (UBE2R2), mRNA.	UBC3B; FLJ20419; MGC10481; CDC34B
2013041	ILMN_2219618	LOC90586	0.00	3773451	LOC90586	17	Homo sapiens AOC3 pseudogene (LOC90586), non-coding RNA.
2012806	ILMN_1766000	PM20D2	0.00	1830886	PM20D2	6	Homo sapiens peptidase M20 domain containing 2 (PM20D2), mRNA.	bA63L7.3; ACY1L2
2012805	ILMN_2319766	RUFY2	0.00	1301842	RUFY2	10	Homo sapiens RUN and FYVE domain containing 2 (RUFY2), transcript variant 2, mRNA.	KIAA1537; RABIP4R; ZFYVE13; FLJ10063
2012106	ILMN_2181883	C14orf129	0.00	1685045	C14ORF129	14	Homo sapiens chromosome 14 open reading frame 129 (C14orf129), mRNA.	HSPC210; GSKIP; MGC4945
2011413	ILMN_3197767	LOC645691	0.00	1994056	LOC645691	2	PREDICTED: Homo sapiens similar to heterogeneous nuclear ribonucleoprotein A1 (LOC645691), mRNA.
2010228	ILMN_2173835	FTHL3	0.00	2702703	FTHL3	2	Homo sapiens ferritin, heavy polypeptide-like 3 (FTHL3), non-coding RNA.
2010051	ILMN_3195253	LOC100130892	0.00	3166719	LOC100130892		PREDICTED: Homo sapiens hypothetical protein LOC100130892 (LOC100130892), mRNA.
2009327	ILMN_1803799	LOC649555	0.00	22476	LOC649555		PREDICTED: Homo sapiens similar to eukaryotic translation initiation factor 4E, transcript variant 2 (LOC649555), mRNA.
2006108	ILMN_3204275	LOC100131859	0.00	3249678	LOC100131859		PREDICTED: Homo sapiens misc_RNA (LOC100131859), miscRNA.
2005029	ILMN_1692779	PRPF39	0.00	175812	PRPF39	14	Homo sapiens PRP39 pre-mRNA processing factor 39 homolog (S. cerevisiae) (PRPF39), mRNA.	MGC149842; FLJ11128; FLJ20666; MGC149843
2004988	ILMN_1701958	DLG1	0.00	1994056	DLG1	3	Homo sapiens discs, large homolog 1 (Drosophila) (DLG1), transcript variant 1, mRNA.	dJ1061C18.1.1; DLGH1; DKFZp761P0818; SAP97; DKFZp781B0426; hdlg
2004044	ILMN_1750722	RPS7	0.00	3476424	RPS7	2	Homo sapiens ribosomal protein S7 (RPS7), mRNA.
2003676	ILMN_2233493	GPBP1	0.00	2896737	GPBP1	5	Homo sapiens GC-rich promoter binding protein 1 (GPBP1), mRNA.	GPBP; DKFZp761C169; MGC126339
2001991	ILMN_2270845	WDR74	0.00	3944147	WDR74	11	Homo sapiens WD repeat domain 74 (WDR74), mRNA.	FLJ10439; FLJ21730
2000882	ILMN_2405233	FAM133B	0.00	307771	FAM133B	7	Homo sapiens family with sequence similarity 133, member B (FAM133B), transcript variant 1, mRNA.	MGC40405
2000117	ILMN_1658909	OSGEPL1	0.00	1614729	OSGEPL1	2	Homo sapiens O-sialoglycoprotein endopeptidase-like 1 (OSGEPL1), mRNA.
1957152	ILMN_1765819	MYSM1	0.01038961	2162184	MYSM1		PREDICTED: Homo sapiens myb-like, SWIRM and MPN domains 1 (MYSM1), mRNA.
1624032	ILMN_2060891	PPP4R2	0.02467532	1994056	PPP4R2	3	Homo sapiens protein phosphatase 4, regulatory subunit 2 (PPP4R2), mRNA.	MGC131930
1595179	ILMN_1686937	ETNK1	0.03246753	1358818	ETNK1	12	Homo sapiens ethanolamine kinase 1 (ETNK1), transcript variant 1, mRNA.	EKI1; EKI; Nbla10396
1594509	ILMN_1668566	ANUBL1	0.03506494	1830886	ANUBL1	10	Homo sapiens AN1, ubiquitin-like, homolog (Xenopus laevis) (ANUBL1), mRNA.	ZFAND4; FLJ40185
1470122	ILMN_1704943	GPN3	0.05714286	1358818	GPN3	12	Homo sapiens GPN-loop GTPase 3 (GPN3), mRNA.	MGC32810; MGC14560
1452075	ILMN_3305675	PRAMEF15	0.08831169	154571	PRAMEF15	1	PREDICTED: Homo sapiens PRAME family member 15 (PRAMEF15), mRNA.
1416261	ILMN_1742324	C1orf9	0.00	33589	C1ORF9	1	Homo sapiens chromosome 1 open reading frame 9 (C1orf9), transcript variant 1, mRNA.	CH1
1393236	ILMN_1768913	TSN	0.00	3166719	TSN	2	Homo sapiens translin (TSN), mRNA.	REHF-1; TRSLN; BCLF-1
1386802	ILMN_2058347	NT5DC1	0.00	3773451	NT5DC1	6	Homo sapiens 5'-nucleotidase domain containing 1 (NT5DC1), mRNA.	MGC131837; C6orf200; MGC24302; LP2642; NT5C2L1
1381155	ILMN_1708345	DNTTIP2	0.00	2984725	DNTTIP2	1	Homo sapiens deoxynucleotidyltransferase, terminal, interacting protein 2 (DNTTIP2), mRNA.	TdIF2; LPTS-RP2; RP4-561L24.1; ERBP; HSU15552; MGC163494; FCF2
1343978	ILMN_2147345	C14orf45	0.02467532	2076738	C14ORF45	14	Homo sapiens chromosome 14 open reading frame 45 (C14orf45), mRNA.	FLJ23189
1282779	ILMN_1747824	ZNF85	0.001298701	1478489	ZNF85	19	Homo sapiens zinc finger protein 85 (ZNF85), mRNA.	HTF1; MGC78566; HPF4
1228364	ILMN_3245431	LOC100134475	0.006493506	2519606	LOC100134475	7	PREDICTED: Homo sapiens misc_RNA (LOC100134475), miscRNA.
1226847	ILMN_2110829	LOC441743	0.02467532	2337727	LOC441743		Homo sapiens similar to C367G8.3 (novel protein similar to RPL23A (60S ribosomal protein L23A)) (LOC441743), mRNA.	rjd10; c367G8.3; RPL2B; RPL23AL
1223349	ILMN_1691340	CACYBP	0.01168831	3617563	CACYBP	1	Homo sapiens calcyclin binding protein (CACYBP), transcript variant 1, mRNA.	PNAS-107; MGC87971; SIP; S100A6BP; GIG5; RP1-102G20.6
1207864	ILMN_2118910	TPRKB	0.00	3773451	TPRKB	2	Homo sapiens TP53RK binding protein (TPRKB), mRNA.	CGI-121
1186314	ILMN_3188806	LOC100127893	0.03506494	2162184	LOC100127893		PREDICTED: Homo sapiens misc_RNA (LOC100127893), miscRNA.
1182174	ILMN_2147471	PI4K2B	0.001298701	2896737	PI4K2B	4	Homo sapiens phosphatidylinositol 4-kinase type 2 beta (PI4K2B), mRNA.	FLJ11105; PIK42B; PI4KIIB
1122249	ILMN_1778756	SULT1A1	0.002597403	2430197	SULT1A1	16	Homo sapiens sulfotransferase family, cytosolic, 1A, phenol-preferring, member 1 (SULT1A1), transcript variant 5, mRNA.	HAST1/HAST2; MGC5163; P-PST; MGC131921; ST1A3; TSPST1; STP1; STP; PST
1028125	ILMN_1795567	FLJ90036	0.05714286	1830886	FLJ90036	4	Homo sapiens hypothetical protein FLJ90036 (FLJ90036), mRNA.
1022325	ILMN_1762330	C1D	0.00	3166719	C1D	2	Homo sapiens nuclear DNA-binding protein (C1D), transcript variant 1, mRNA.	MGC14659; MGC12261; SUNCOR
909513	ILMN_2372773	TANK	0.03506494	154571	TANK	2	Homo sapiens TRAF family member-associated NFKB activator (TANK), transcript variant 2, mRNA.	TRAF2; I-TRAF
868765	ILMN_1682102	C14orf119	0.06103896	2162184	C14ORF119	14	Homo sapiens chromosome 14 open reading frame 119 (C14orf119), mRNA.	MGC74723; FLJ20671
759197	ILMN_2207562	C4orf16	0.00	2896737	C4ORF16	4	Homo sapiens chromosome 4 open reading frame 16 (C4orf16), mRNA.	GBAR; PRO0971
551889	ILMN_1714936	CCDC142	0.009090909	2803716	CCDC142	2	Homo sapiens coiled-coil domain containing 142 (CCDC142), mRNA.	FLJ14397
541601	ILMN_1651617	CTNNB1	0.01948052	1415251	CTNNB1	3	Homo sapiens catenin (cadherin-associated protein), beta 1, 88kDa (CTNNB1), transcript variant 2, mRNA.	FLJ25606; CTNNB; FLJ37923; DKFZp686D02253
538243	ILMN_2136010	ADH4	0.00	2896737	ADH4	4	Homo sapiens alcohol dehydrogenase 4 (class II), pi polypeptide (ADH4), mRNA.	ADH-2
495552	ILMN_2203453	MSH2	0.002597403	2076738	MSH2	2	Homo sapiens mutS homolog 2, colon cancer, nonpolyposis type 1 (E. coli) (MSH2), mRNA.	HNPCC; FCC1; COCA1; HNPCC1
474448	ILMN_1773530	LOC644573	0.03506494	2519606	LOC644573	10	PREDICTED: Homo sapiens similar to cytochrome P450, family 2, subfamily c, polypeptide 44 isoform 1 (LOC644573), mRNA.
470249	ILMN_2210713	COMMD8	0.00	2896737	COMMD8	4	Homo sapiens COMM domain containing 8 (COMMD8), mRNA.	FLJ20502
466588	ILMN_1913355		0.1168831	1478489	HS.560536	17	UI-E-EJ0-ahp-k-03-0-UI.r1 UI-E-EJ0 Homo sapiens cDNA clone UI-E-EJ0-ahp-k-03-0-UI 5, mRNA sequence
461813	ILMN_2109536	FLJ32679	0.00	22476	FLJ32679	15	Homo sapiens golgin-like hypothetical protein LOC440321 (FLJ32679), mRNA.	MGC102859; MGC104696
439125	ILMN_1757011	LY75	0.00	307771	LY75	2	Homo sapiens lymphocyte antigen 75 (LY75), mRNA.	CLEC13B; CD205; GP200-MR6; DEC-205
433037	ILMN_3275033	LOC646841	0.002597403	2896737	LOC646841		PREDICTED: Homo sapiens similar to hCG2040273 (LOC646841), mRNA.
423533	ILMN_3274339	LOC391655	0.009090909	154571	LOC391655		PREDICTED: Homo sapiens misc_RNA (LOC391655), miscRNA.
422495	ILMN_3213854	LOC344328	0.007792208	1685045	LOC344328	2	PREDICTED: Homo sapiens misc_RNA (LOC344328), miscRNA.
422305	ILMN_1798940	LOC644131	0.00	3249678	LOC644131	1	PREDICTED: Homo sapiens similar to chaperonin containing TCP1, subunit 8 (theta) (LOC644131), mRNA.
418667	ILMN_1745900	LOC641849	0.02467532	1685045	LOC641849		PREDICTED: Homo sapiens similar to 40S ribosomal protein S3a (V-fos transformation effector protein) (LOC641849), mRNA.
408462	ILMN_1663681	SNORD54	0.01558442	2337727	SNORD54	8	Homo sapiens small nucleolar RNA, C/D box 54 (SNORD54), small nuclear RNA.	U54; RNU54
394068	ILMN_3300301	LOC730105	0.009090909	1358818	LOC730105		PREDICTED: Homo sapiens hypothetical LOC730105 (LOC730105), mRNA.
367813	ILMN_1696031	C15orf21	0.04155844	2606386	C15ORF21	15	Homo sapiens chromosome 15 open reading frame 21 (C15orf21), transcript variant 2, mRNA.	D-PCa-2; FLJ39426
347678	ILMN_1710989	LOC653061	0.002597403	1478489	LOC653061	15	PREDICTED: Homo sapiens similar to golgi autoantigen, golgin subfamily a, 8A (LOC653061), mRNA.
337657	ILMN_2061419	CYCSL1	0.00	3944147	CYCSL1	6	Homo sapiens cytochrome c, somatic-like 1 (CYCSL1) on chromosome 6.	HS11; bA513I15.3; HCP15
327013	ILMN_3199896	LOC442153	0.00	3249678	LOC442153	6	PREDICTED: Homo sapiens misc_RNA (LOC442153), miscRNA.
326842	ILMN_2046024	DUSP11	0.00	2702703	DUSP11	2	Homo sapiens dual specificity phosphatase 11 (RNA/RNP complex 1-interacting) (DUSP11), mRNA.	PIR1
323096	ILMN_2052495	DNHL1	0.00	307771	DNHL1	2	Homo sapiens dynein heavy chain-like 1 (DNHL1), mRNA.
322964	ILMN_1679450	LOC730746	0.00	2984725	LOC730746		PREDICTED: Homo sapiens similar to Heterogeneous nuclear ribonucleoprotein A1 (Helix-destabilizing protein) (Single-strand RNA-binding protein) (hnRNP core protein A1) (HDP) (LOC730746), mRNA.
311997	ILMN_3285410	LOC642738	0.00	3476424	LOC642738		PREDICTED: Homo sapiens misc_RNA (LOC642738), miscRNA.
309198	ILMN_1703622	PPIB	0.00	1301842	PPIB	15	Homo sapiens peptidylprolyl isomerase B (cyclophilin B) (PPIB), mRNA.	MGC14109; MGC2224; CYP-S1; SCYLP; CYPB
304343	ILMN_1783303	HSP90AB4P	0.01298701	1614729	HSP90AB4P	15	Homo sapiens heat shock protein 90kDa alpha (cytosolic), class B member 4 (pseudogene) (HSP90AB4P), non-coding RNA.	HsHsp90Bd; HSP90Bd
301024	ILMN_2205350	C6orf66	0.00	3617563	C6ORF66	6	Homo sapiens chromosome 6 open reading frame 66 (C6orf66), mRNA.	bA22L21.1; HRPAP20; My013; HSPC125
300113	ILMN_3289352	LOC642828	0.00	2896737	LOC642828	4	PREDICTED: Homo sapiens misc_RNA (LOC642828), miscRNA.
299943	ILMN_3245380	ZNF860	0.00	3944147	ZNF860	3	Homo sapiens zinc finger protein 860 (ZNF860), mRNA. XM_001725699 XM_496634
295295	ILMN_3302499	LOC730990	0.00	3944147	LOC730990		PREDICTED: Homo sapiens hypothetical LOC730990 (LOC730990), mRNA.
293721	ILMN_1778957	PNRC2	0.00	2984725	PNRC2	1	Homo sapiens proline-rich nuclear receptor coactivator 2 (PNRC2), mRNA.	MGC99541; FLJ20312
292085	ILMN_2193752	MBLAC2	0.00	2803716	MBLAC2	5	Homo sapiens metallo-beta-lactamase domain containing 2 (MBLAC2), mRNA.	MGC46734; DKFZp686P15118
290268	ILMN_2253065	H2AFJ	0.00	33589	H2AFJ	12	Homo sapiens H2A histone family, member J (H2AFJ), transcript variant 1, mRNA.	FLJ10903; MGC921
290167	ILMN_3285276	LOC727827	0.003896104	3476424	LOC727827		PREDICTED: Homo sapiens hypothetical LOC727827 (LOC727827), mRNA.
285911	ILMN_2285375	SORD	0.00	22476	SORD	15	Homo sapiens sorbitol dehydrogenase (SORD), mRNA.	SORD1
283189	ILMN_3264543	LOC100128060	0.00	3166719	LOC100128060		PREDICTED: Homo sapiens similar to mCG19129, transcript variant 2 (LOC100128060), mRNA.
280044	ILMN_2357193	DDX59	0.00	2702703	DDX59	1	Homo sapiens DEAD (Asp-Glu-Ala-Asp) box polypeptide 59 (DDX59), transcript variant 1, mRNA.	ZNHIT5; DKFZP564B1023; RP11-92G12.2
279364	ILMN_1790230	ZNF181	0.00	2337727	ZNF181	19	Homo sapiens zinc finger protein 181 (ZNF181), mRNA.	HHZ181; MGC44316
279143	ILMN_2147503	ALG13	0.00	2803716	ALG13	X	Homo sapiens asparagine-linked glycosylation 13 homolog (S. cerevisiae) (ALG13), mRNA.	YGL047W; GLT28D1; MDS031
274873	ILMN_3181480	FLJ36131	0.00	3913213	FLJ36131		PREDICTED: Homo sapiens hypothetical protein FLJ36131, transcript variant 2 (FLJ36131), mRNA.
270079	ILMN_1706593	PPHLN1	0.00	2076738	PPHLN1	12	Homo sapiens periphilin 1 (PPHLN1), transcript variant 1, mRNA.	HSPC206; HSPC232; MGC48786
266444	ILMN_2296677	C9orf72	0.001298701	2606386	C9ORF72	9	Homo sapiens chromosome 9 open reading frame 72 (C9orf72), transcript variant 2, mRNA.	RP11-27J8.2; MGC23980
264697	ILMN_2243516	C11orf63	0.00	3944147	C11ORF63	11	Homo sapiens chromosome 11 open reading frame 63 (C11orf63), transcript variant 2, mRNA.	FLJ23554
264565	ILMN_1794492	HOXC6	0.00	2702703	HOXC6	12	Homo sapiens homeobox C6 (HOXC6), transcript variant 1, mRNA.	CP25; HOX3C; HHO.C8; HOX3
264541	ILMN_1846412		0.00	3944147	HS.566647		UI-H-BI2-agn-g-04-0-UI.s1 NCI_CGAP_Sub4 Homo sapiens cDNA clone IMAGE:2725039 3, mRNA sequence
263492	ILMN_1700810	HSPCAL3	0.003896104	2076738	HSPCAL3	11	PREDICTED: Homo sapiens heat shock 90kDa protein 1, alpha-like 3, transcript variant 3 (HSPCAL3), mRNA.
261482	ILMN_3293503	LOC442270	0.00	3249678	LOC442270	6	PREDICTED: Homo sapiens misc_RNA (LOC442270), miscRNA.
258591	ILMN_3290100	LOC645157	0.00	33589	LOC645157	6	PREDICTED: Homo sapiens misc_RNA (LOC645157), miscRNA.
255717	ILMN_3199974	LOC100131787	0.00	3249678	LOC100131787	1	PREDICTED: Homo sapiens misc_RNA (LOC100131787), miscRNA.
253051	ILMN_1802906	LOC646900	0.00	3476424	LOC646900	2	PREDICTED: Homo sapiens similar to zinc finger and BTB domain containing 8 opposite strand (LOC646900), mRNA.
252213	ILMN_1689142	UBE1C	0.00	3166719	UBE1C	3	Homo sapiens ubiquitin-activating enzyme E1C (UBA3 homolog, yeast) (UBE1C), transcript variant 3, mRNA.	hUba3; MGC22384; UBA3; DKFZp566J164
249927	ILMN_1658015	MBNL2	0.00	2606386	MBNL2	13	Homo sapiens muscleblind-like 2 (Drosophila) (MBNL2), transcript variant 1, mRNA.	MGC120628; MBLL39; MGC120626; MBLL; RP11-128N14.1; DKFZp781H1296; PRO2032; MGC120625
248839	ILMN_3229652	LOC728953	0.00	307771	LOC728953		PREDICTED: Homo sapiens similar to S19 ribosomal protein (LOC728953), mRNA.
244961	ILMN_2047885	PCDHB9	0.00	3913213	PCDHB9	5	Homo sapiens protocadherin beta 9 (PCDHB9), mRNA.	PCDH-BETA9; MGC119556; MGC119555; PCDH3H
244654	ILMN_2096985	ALDH6A1	0.00	2519606	ALDH6A1	14	Homo sapiens aldehyde dehydrogenase 6 family, member A1 (ALDH6A1), nuclear gene encoding mitochondrial protein, mRNA.	MMSDH; MMSADHA; MGC40271
242474	ILMN_1748911	SNAP23	0.00	2984725	SNAP23	15	Homo sapiens synaptosomal-associated protein, 23kDa (SNAP23), transcript variant 1, mRNA.	SNAP23A; SNAP23B; HsT17016
241666	ILMN_1680887	LOC643550	0.02597403	1830886	LOC643550	12	PREDICTED: Homo sapiens similar to 60S ribosomal protein L12 (LOC643550), mRNA.
240321	ILMN_2124155	ATP11B	0.00	2984725	ATP11B	3	Homo sapiens ATPase, class VI, type 11B (ATP11B), mRNA.	DKFZP434N1615; KIAA0956; ATPIR; DKFZP434J238; ATPIF; MGC46576
238735	ILMN_1685378	LOC728973	0.00	3249678	LOC728973	1	PREDICTED: Homo sapiens similar to 40S ribosomal protein S7 (S8) (LOC728973), mRNA.
236913	ILMN_2211800	HMGB1L1	0.00	307771	HMGB1L1	20	Homo sapiens high-mobility group box 1-like 1 (HMGB1L1), mRNA.	HMG1L7; dJ579F20.1
235789	ILMN_3201975	LOC392285	0.00	3166719	LOC392285	9	PREDICTED: Homo sapiens misc_RNA (LOC392285), miscRNA.
234525	ILMN_3239135	LOC100132391	0.00	3944147	LOC100132391	17	PREDICTED: Homo sapiens hypothetical protein LOC100132391 (LOC100132391), mRNA.
233896	ILMN_1661646	BANK1	0.00	1830886	BANK1	4	Homo sapiens B-cell scaffold protein with ankyrin repeats 1 (BANK1), transcript variant 2, mRNA.	FLJ34204; FLJ20706; BANK
233671	ILMN_1712718	BPNT1	0.00	1415251	BPNT1	1	Homo sapiens 3'(2'), 5'-bisphosphate nucleotidase 1 (BPNT1), mRNA.	PIP
232803	ILMN_2151739	CAT	0.00	2896737	CAT	11	Homo sapiens catalase (CAT), mRNA.	MGC138424; MGC138422
232161	ILMN_2181469	ZNF611	0.00	22476	ZNF611	19	Homo sapiens zinc finger protein 611 (ZNF611), mRNA.	MGC5384
232146	ILMN_2386891	GLT8D1	0.00	2430197	GLT8D1	3	Homo sapiens glycosyltransferase 8 domain containing 1 (GLT8D1), transcript variant 2, mRNA.	FLJ14611; AD-017; MSTP139; DKFZp781O20198
230356	ILMN_1826447		0.00	3166719	HS.445442	11	BX107250 Soares_pregnant_uterus_NbHPU Homo sapiens cDNA clone IMAGp998M081119, mRNA sequence
229517	ILMN_3236373	MSL2	0.00	2702703	MSL2	3	Homo sapiens male-specific lethal 2 homolog (Drosophila) (MSL2), mRNA.	RNF184; FLJ10546; KIAA1585; MSL-2; msl-2
227036	ILMN_2322806	CAST	0.00	307771	CAST	5	Homo sapiens calpastatin (CAST), transcript variant 8, mRNA.	MGC9402; BS-17
225427	ILMN_3230435	LOC729086	0.00	2896737	LOC729086	1	PREDICTED: Homo sapiens similar to EGFR-coamplified and overexpressed protein (LOC729086), mRNA.
223772	ILMN_1738909	TROVE2	0.00	2076738	TROVE2	1	Homo sapiens TROVE domain family, member 2 (TROVE2), transcript variant 2, mRNA.	SSA2; RO60
220952	ILMN_2272967	TRAPPC6B	0.00	175812	TRAPPC6B	14	Homo sapiens trafficking protein particle complex 6B (TRAPPC6B), transcript variant 1, mRNA.
220443	ILMN_1755115	RPL23	0.00	307771	RPL23	17	Homo sapiens ribosomal protein L23 (RPL23), mRNA.	MGC117346; rpL17; MGC111167; MGC72008
217385	ILMN_2135175	SNORD36A	0.00	1994056	SNORD36A	9	Homo sapiens small nucleolar RNA, C/D box 36A (SNORD36A), small nucleolar RNA.	RNU36A; U36a
217078	ILMN_1761072	LOC653631	0.00	2702703	LOC653631	1	PREDICTED: Homo sapiens hypothetical LOC653631 (LOC653631), mRNA.
216974	ILMN_2367063	TPK1	0.00	2606386	TPK1	7	Homo sapiens thiamin pyrophosphokinase 1 (TPK1), transcript variant 2, mRNA.	PP20; HTPK1
212432	ILMN_3243568	LOC100131835	0.00	3944147	LOC100131835		PREDICTED: Homo sapiens hypothetical protein LOC100131835 (LOC100131835), mRNA.
210608	ILMN_3284063	LOC341965	0.00	2076738	LOC341965		PREDICTED: Homo sapiens misc_RNA (LOC341965), miscRNA.
208051	ILMN_1690321	BCLAF1	0.00	2076738	BCLAF1	6	Homo sapiens BCL2-associated transcription factor 1 (BCLAF1), transcript variant 2, mRNA.	BTF; bK211L9.1; KIAA0164
206741	ILMN_1771835	NUP54	0.00	2606386	NUP54	4	Homo sapiens nucleoporin 54kDa (NUP54), mRNA.	MGC13407
203471	ILMN_2115379	ERP44	0.00	1478489	ERP44	9	Homo sapiens endoplasmic reticulum protein 44 (ERP44), mRNA.	KIAA0573; ERP44
202733	ILMN_1690114	PTPLAD2	0.00	3773451	PTPLAD2	9	Homo sapiens protein tyrosine phosphatase-like A domain containing 2 (PTPLAD2), mRNA.	DKFZp686F01145; DKFZp686G24132
149392	ILMN_1808515	SUZ12P	0.006493506	2984725	SUZ12P	17	PREDICTED: Homo sapiens suppressor of zeste 12 homolog pseudogene, transcript variant 7 (SUZ12P), mRNA.
144969	ILMN_1676938	LOC649214	0.01428571	1358818	LOC649214		PREDICTED: Homo sapiens similar to High mobility group protein 1-like 10 (HMG-1L10), transcript variant 4 (LOC649214), mRNA.
113556	ILMN_1702609	B3GNT5	0.00	2430197	B3GNT5	3	Homo sapiens UDP-GlcNAc:betaGal beta-1,3-N-acetylglucosaminyltransferase 5 (B3GNT5), mRNA.	beta3Gn-T5; B3GN-T5
49881	ILMN_1681160	CCT6P1	0.001298701	2430197	CCT6P1	7	Homo sapiens chaperonin containing TCP1, subunit 6 (zeta) pseudogene 1 (CCT6P1), non-coding RNA.	DKFZp779B0634
37001	ILMN_1662731	COL4A3	0.002597403	1358818	COL4A3	2	Homo sapiens collagen, type IV, alpha 3 (Goodpasture antigen) (COL4A3), transcript variant 5, mRNA.
36874	ILMN_3211302	LOC646909	0.00	307771	LOC646909		PREDICTED: Homo sapiens misc_RNA (LOC646909), miscRNA.
35946	ILMN_2095506	SPOPL	0.00	2519606	SPOPL	2	Homo sapiens speckle-type POZ protein-like (SPOPL), mRNA.
34156	ILMN_3268993	LOC100130556	0.00	2519606	LOC100130556		PREDICTED: Homo sapiens misc_RNA (LOC100130556), miscRNA.
28166	ILMN_1698100	ANXA2P1	0.00	2430197	ANXA2P1	4	Homo sapiens annexin A2 pseudogene 1 (ANXA2P1) on chromosome 4.	LPC2A; ANX2L1; ANX2P1
24705	ILMN_1681798	SEPT6	0.00	2337727	SEPT6	X	Homo sapiens septin 6 (SEPT6), transcript variant III, mRNA.	SEP2; RP5-876A24.2; MGC16619; SEPT2; MGC20339; KIAA0128
24409	ILMN_2230579	RABGEF1	0.00	2803716	RABGEF1	7	Homo sapiens RAB guanine nucleotide exchange factor (GEF) 1 (RABGEF1), mRNA.	rabex-5; FLJ32302; RABEX5
21741	ILMN_1660270	C7orf28A	0.00	2702703	C7ORF28A		PREDICTED: Homo sapiens chromosome 7 open reading frame 28A (C7orf28A), mRNA.
21536	ILMN_1734149	LOC388122	0.00	2702703	LOC388122	15	PREDICTED: Homo sapiens hypothetical LOC388122 (LOC388122), mRNA.
11534	ILMN_1831566		0.08181818	1685045	HS.223856	15	Homo sapiens cDNA FLJ26031 fis, clone PNC08078
2638	ILMN_1672331	MAP3K7IP2	0.00	2896737	MAP3K7IP2	6	Homo sapiens mitogen-activated protein kinase kinase kinase 7 interacting protein 2 (MAP3K7IP2), mRNA.	KIAA0733; TAB2; FLJ21885
2516	ILMN_1745423	UTP3	0.00	2984725	UTP3	4	Homo sapiens UTP3, small subunit (SSU) processome component, homolog (S. cerevisiae) (UTP3), mRNA.	FLJ23256; SAS10; CRLZ1; CRL1

## Sheet: down postxpre 178 genes
FOLD CHANGE PREXPOS	PROBE_ID	SYMBOL	pos.AVG_Signal	pos.Detection Pval	pos.DiffScore	ILMN_GENE	CHROMOSOME	DEFINITION	SYNONYMS
0.02525752	ILMN_1708215	LOC652722	0.1751672	0.4207792	-1358818	LOC652722		PREDICTED: Homo sapiens similar to PTK2 protein tyrosine kinase 2 isoform a (LOC652722), mRNA.
0.0437543	ILMN_1819256		0.3197048	0.4038961	-1614729	HS.108226	8	tj30e12.x1 NCI_CGAP_Pan1 Homo sapiens cDNA clone IMAGE:2143054 3, mRNA sequence
0.04788923	ILMN_1884041		0.2849154	0.4012987	-1301842	HS.572761	2	MGC_EST_41324 BD# 636643 Human Total RNA Master Panel II Homo sapiens cDNA, mRNA sequence
0.05007395	ILMN_2242299	AJAP1	0.4439159	0.3974026	-2519606	AJAP1	1	Homo sapiens adherens junctions associated protein 1 (AJAP1), transcript variant 2, mRNA.	MOT8; SHREW1; RP3-426F10.1; SHREW-1
0.05099875	ILMN_2190266	C1orf91	0.4933416	0.3935065	-1301842	C1ORF91	1	Homo sapiens chromosome 1 open reading frame 91 (C1orf91), mRNA.	dJ622L5.7; FLJ90779; RP4-622L5.3; RP4-622L5; PRO1105; AASL548
0.05328064	ILMN_1741649	PPP1R3A	0.4128227	0.4064935	-154571	PPP1R3A	7	Homo sapiens protein phosphatase 1, regulatory (inhibitor) subunit 3A (glycogen and sarcoplasmic reticulum binding subunit, skeletal muscle) (PPP1R3A), mRNA.	PPP1R3; PP1G
0.0633401	ILMN_1658585	LOC644343	0.6653504	0.3818182	-1830886	LOC644343	1	PREDICTED: Homo sapiens hypothetical protein LOC644343 (LOC644343), mRNA.
0.0683058	ILMN_1653240	LOC644683	0.5600063	0.3844156	-1994056	LOC644683	5	PREDICTED: Homo sapiens hypothetical protein LOC644683 (LOC644683), mRNA.
0.07610358	ILMN_2293441	RHOBTB1	0.7178779	0.3792208	-1415251	RHOBTB1	10	Homo sapiens Rho-related BTB domain containing 1 (RHOBTB1), transcript variant 3, mRNA.	MGC33059; KIAA0740; MGC33841
0.08696941	ILMN_1834569		0.7439768	0.3623376	-1301842	HS.122007		qn52b08.x1 NCI_CGAP_Kid5 Homo sapiens cDNA clone IMAGE:1901847 3, mRNA sequence
0.08794354	ILMN_1730330	LOC649975	0.9939365	0.3493507	-154571	LOC649975		PREDICTED: Homo sapiens similar to stereocilin (LOC649975), mRNA.
0.0941882	ILMN_1829840		0.7771242	0.3766234	-1614729	HS.552008	2	UI-H-FH1-bfm-b-13-0-UI.s1 NCI_CGAP_FH1 Homo sapiens cDNA clone UI-H-FH1-bfm-b-13-0-UI 3, mRNA sequence
0.09525993	ILMN_1781886	LOC441179	0.7673378	0.3779221	-1358818	LOC441179	6	Homo sapiens hypothetical gene supported by AK055887; AK125190 (LOC441179), mRNA.	FLJ31325
0.1064168	ILMN_1830484		0.8475375	0.3636364	-1358818	HS.545844	9	UI-H-EZ1-bcb-d-20-0-UI.s1 NCI_CGAP_Ch2 Homo sapiens cDNA clone UI-H-EZ1-bcb-d-20-0-UI 3, mRNA sequence
0.108061	ILMN_1902121		0.7623597	0.3545454	-1358818	HS.537971	1	hn03d06.x1 NCI_CGAP_Thy6 Homo sapiens cDNA clone IMAGE:3021035 3, mRNA sequence
0.110111	ILMN_2214713	C4orf36	0.6099628	0.3779221	-1830886	C4ORF36	4	Homo sapiens chromosome 4 open reading frame 36 (C4orf36), mRNA.	MGC26744
0.1131405	ILMN_1818620		0.6605728	0.3792208	-1301842	HS.545680	9	hd10c01.x1 Soares_NFL_T_GBC_S1 Homo sapiens cDNA clone IMAGE:2909088 3, mRNA sequence
0.1148435	ILMN_1765678	LOC648025	1154336	0.325974	-1830886	LOC648025		PREDICTED: Homo sapiens hypothetical protein LOC648025 (LOC648025), mRNA.
0.1209369	ILMN_1839229		122288	0.3272727	-1830886	HS.541506	2	tm27g06.x1 Soares_NFL_T_GBC_S1 Homo sapiens cDNA clone IMAGE:2157850 3, mRNA sequence
0.125403	ILMN_1903651		1644115	0.3038961	-22476	HS.573956	11	BX417275 Homo sapiens PLACENTA Homo sapiens cDNA clone CS0DE007YI01 5-PRIME, mRNA sequence
0.1407426	ILMN_1887977		133993	0.3233766	-154571	HS.307606	5	BX094636 Soares_NFL_T_GBC_S1 Homo sapiens cDNA clone IMAGp998I163903, mRNA sequence
0.14149	ILMN_1750482	LOC285307	1802815	0.2935065	-175812	LOC285307	3	PREDICTED: Homo sapiens hypothetical LOC285307 (LOC285307), mRNA.
0.1416103	ILMN_1793236	KCNAB1	1278946	0.325974	-1685045	KCNAB1	3	Homo sapiens potassium voltage-gated channel, shaker-related subfamily, beta member 1 (KCNAB1), transcript variant 3, mRNA.	KV-BETA-1; Kvb1.3; hKvBeta3; hKvb3; AKR6A3; KCNA1B
0.1421977	ILMN_1897890		1638487	0.3064935	-1415251	HS.571035	6	Homo sapiens, clone IMAGE:5168221, mRNA
0.1480569	ILMN_1696263	LOC643032	130173	0.3220779	-175812	LOC643032	X	PREDICTED: Homo sapiens hypothetical protein LOC643032 (LOC643032), mRNA.
0.1568552	ILMN_1840705		154319	0.3064935	-1301842	HS.575737	X	BX110166 NCI_CGAP_Kid5 Homo sapiens cDNA clone IMAGp998E014658, mRNA sequence
0.157351	ILMN_1894990		1802752	0.2935065	-1830886	HS.538111	1	UI-H-DF0-arp-g-02-0-UI.s2 NCI_CGAP_DF0 Homo sapiens cDNA clone UI-H-DF0-arp-g-02-0-UI 3, mRNA sequence
0.1626783	ILMN_3306444	LOC729828	2018868	0.2831169	-154571	LOC729828		PREDICTED: Homo sapiens misc_RNA (LOC729828), miscRNA.
0.1654001	ILMN_1788951	LOC441007	1355009	0.3168831	-154571	LOC441007		PREDICTED: Homo sapiens similar to zinc finger protein 75 (LOC441007), mRNA.
0.1674191	ILMN_1873492		1660422	0.3038961	-2702703	HS.573575	X	AU310952 human 4S neuroblastoma cDNA Homo sapiens cDNA clone Nbla-24676 3, mRNA sequence
0.1678881	ILMN_1904169		2244251	0.274026	-1685045	HS.580813	20	DB075090 TESTI4 Homo sapiens cDNA clone TESTI4018860 5, mRNA sequence
0.1924036	ILMN_1809146	LOC440995	2104238	0.2727273	-1614729	LOC440995		PREDICTED: Homo sapiens hypothetical gene supported by BC034933; BC068085 (LOC440995), mRNA.
0.193157	ILMN_1838659		1993465	0.2727273	-22476	HS.566225	5	UI-H-BI2-ahh-d-11-0-UI.s1 NCI_CGAP_Sub4 Homo sapiens cDNA clone IMAGE:2726829 3, mRNA sequence
0.1956351	ILMN_1703475	LOC642981	3000133	0.2376623	-1830886	LOC642981	1	PREDICTED: Homo sapiens hypothetical protein LOC642981 (LOC642981), mRNA.
0.2076523	ILMN_1862648		1965191	0.2818182	-1830886	HS.548645	2	xj40e04.x1 Soares_NFL_T_GBC_S1 Homo sapiens cDNA clone IMAGE:2659710 3, mRNA sequence
0.2153224	ILMN_1884255		3608216	0.2116883	-2803716	HS.578099	14	UI-1-BB0-abu-g-12-0-UI.s1 NCI_CGAP_Pl4 Homo sapiens cDNA clone UI-1-BB0-abu-g-12-0-UI 3, mRNA sequence
0.2167569	ILMN_1731157	MYOZ1	1709789	0.3038961	-1478489	MYOZ1	10	Homo sapiens myozenin 1 (MYOZ1), mRNA.	FATZ; MYOZ; CS-2
0.2177978	ILMN_1812980	OR2H2	2696107	0.2324675	-175812	OR2H2	6	Homo sapiens olfactory receptor, family 2, subfamily H, member 2 (OR2H2), mRNA.	MGC126732; OLFR2; OLFR 42B; MGC138381; dJ271M21.2; OR2H3; hs6M1-12; FAT11
0.2288077	ILMN_1850374		2125713	0.2818182	-1358818	HS.333785	18	RST15665 Athersys RAGE Library Homo sapiens cDNA, mRNA sequence
0.2308023	ILMN_1674615	TEX13B	2504835	0.2506494	-1614729	TEX13B	X	Homo sapiens testis expressed 13B (TEX13B), mRNA.	TSGA5; TGC3B
0.2339021	ILMN_1879031		2247846	0.2714286	-1830886	HS.552910	12	BX115902 Soares_testis_NHT Homo sapiens cDNA clone IMAGp998I162639, mRNA sequence
0.2352739	ILMN_1702850	LOC645558	1731423	0.2935065	-1301842	LOC645558	8	PREDICTED: Homo sapiens hypothetical LOC645558 (LOC645558), mRNA.
0.2355258	ILMN_1771720	LOC645162	3326642	0.2207792	-2519606	LOC645162	15	PREDICTED: Homo sapiens similar to cis-Golgi matrix protein GM130 (LOC645162), mRNA.
0.2396518	ILMN_1744832	LOC399715	335651	0.2207792	-1994056	LOC399715	10	PREDICTED: Homo sapiens FLJ46311 protein (LOC399715), mRNA.
0.2407944	ILMN_3242238	LOC647988	3275994	0.2116883	-1478489	LOC647988		PREDICTED: Homo sapiens similar to golgin-like protein (LOC647988), mRNA.
0.2437706	ILMN_1772092	LOC152586	2888632	0.2480519	-2162184	LOC152586	4	PREDICTED: Homo sapiens similar to RIKEN cDNA 4933434I20 (LOC152586), mRNA.
0.2443235	ILMN_1773558	LOC338667	272608	0.2415584	-1301842	LOC338667		PREDICTED: Homo sapiens hypothetical protein LOC338667 (LOC338667), mRNA.
0.2486663	ILMN_1667826	LOC647174	3521089	0.2142857	-1415251	LOC647174	13	PREDICTED: Homo sapiens nexin-related serine protease inhibitor (LOC647174), mRNA.
0.2508487	ILMN_1873536		2792407	0.2493507	-1301842	HS.569323	14	DKFZp434L2414_r1 434 (synonym: htes3) Homo sapiens cDNA clone DKFZp434L2414 5, mRNA sequence
0.2568378	ILMN_1731223	AMPD3	2537174	0.2623377	-1358818	AMPD3	11	Homo sapiens adenosine monophosphate deaminase (isoform E) (AMPD3), transcript variant 3, mRNA.
0.2642577	ILMN_1764364	FAM19A3	2047856	0.2805195	-1301842	FAM19A3	1	Homo sapiens family with sequence similarity 19 (chemokine (C-C motif)-like), member A3 (FAM19A3), transcript variant 1, mRNA.	TAFA3; MGC138473; RP11-426L16.6; TAFA-3
0.2660954	ILMN_3283335	LOC651709	3083261	0.2220779	-175812	LOC651709		PREDICTED: Homo sapiens similar to putative DUX4 protein (LOC651709), mRNA.
0.2668721	ILMN_2387105	OGN	2815423	0.2493507	-1415251	OGN	9	Homo sapiens osteoglycin (OGN), transcript variant 3, mRNA.	OG; SLRR3A; DKFZP586P2421; OIF
0.2737049	ILMN_1819939		3346512	0.2155844	-1907975	HS.582914	6	SM016188 Placenta 3 EST Homo sapiens cDNA clone ID_16188 3', mRNA sequence
0.2778601	ILMN_1742262	AZI1	3969311	0.1961039	-154571	AZI1	17	Homo sapiens 5-azacytidine induced 1 (AZI1), transcript variant 1, mRNA.	AZ1; Cep131
0.2792051	ILMN_3265228	LOC100128392	383094	0.2064935	-154571	LOC100128392		PREDICTED: Homo sapiens hypothetical LOC100128392 (LOC100128392), mRNA.
0.2800772	ILMN_1688294	LOC653820	407492	0.1896104	-2606386	LOC653820	1	PREDICTED: Homo sapiens similar to family with sequence similarity 72, member A, transcript variant 3 (LOC653820), mRNA.
0.2818725	ILMN_2364521	AXL	3116572	0.2220779	-1415251	AXL	19	Homo sapiens AXL receptor tyrosine kinase (AXL), transcript variant 1, mRNA.	UFO
0.2891181	ILMN_1873823		276069	0.2402597	-1358818	HS.542197	2	wd19d12.x1 Soares_NFL_T_GBC_S1 Homo sapiens cDNA clone IMAGE:2328599 3, mRNA sequence
0.291073	ILMN_1687202	LOC643012	355476	0.212987	-1478489	LOC643012	15	PREDICTED: Homo sapiens hypothetical protein LOC643012 (LOC643012), mRNA.
0.2911342	ILMN_3298993	LOC730254	2644696	0.2493507	-175812	LOC730254	1	PREDICTED: Homo sapiens hypothetical LOC730254 (LOC730254), mRNA.
0.2942205	ILMN_1796419	LOC642515	3366294	0.2168831	-1301842	LOC642515	9	PREDICTED: Homo sapiens similar to NG5 protein (LOC642515), mRNA.
0.2946198	ILMN_1847771		348604	0.2116883	-175812	HS.529499		BX098062 NCI_CGAP_Lym12 Homo sapiens cDNA clone IMAGp998F045264, mRNA sequence
0.2976805	ILMN_3235567	LOC150568	3859386	0.1961039	-1301842	LOC150568	2	Homo sapiens hypothetical LOC150568 (LOC150568), non-coding RNA.
0.2986514	ILMN_3270846	LOC100129343	8691032	0.06883117	-1830886	LOC100129343		PREDICTED: Homo sapiens hypothetical protein LOC100129343 (LOC100129343), mRNA.
0.301849	ILMN_1717733	LOC650566	2508764	0.2649351	-1478489	LOC650566		PREDICTED: Homo sapiens hypothetical protein LOC650566 (LOC650566), mRNA.
0.3058911	ILMN_1807756	LOC651659	3903999	0.1922078	-1415251	LOC651659		PREDICTED: Homo sapiens similar to solute carrier family 16, member 5 (LOC651659), mRNA.
0.3059725	ILMN_1713449	TBX3	3762014	0.2077922	-2337727	TBX3	12	Homo sapiens T-box 3 (TBX3), transcript variant 1, mRNA.	UMS; XHL; TBX3-ISO
0.3134909	ILMN_1704216	LOC654209	4731272	0.1623377	-2162184	LOC654209		PREDICTED: Homo sapiens similar to eEF1A2 binding protein (LOC654209), mRNA.
0.3170718	ILMN_1677920	LTF	1095712	0.04025974	-2337727	LTF	3	Homo sapiens lactotransferrin (LTF), mRNA.	HLF2; GIG12
0.3180157	ILMN_1753165	WNK1	1278827	0.02727273	-22476	WNK1	12	Homo sapiens WNK lysine deficient protein kinase 1 (WNK1), mRNA.	PHA2C; PRKWNK1; KDP; KIAA0344
0.3246858	ILMN_1879978		4696122	0.1701299	-1358818	HS.575162	5	DB344990 THYMU3 Homo sapiens cDNA clone THYMU3007063 3, mRNA sequence
0.3264796	ILMN_1704598	HYAL4	5131341	0.1493506	-1614729	HYAL4	7	Homo sapiens hyaluronoglucosaminidase 4 (HYAL4), mRNA.
0.3303785	ILMN_1697559	G6PD	874097	0.00	-3617563	G6PD	X	Homo sapiens glucose-6-phosphate dehydrogenase (G6PD), transcript variant 1, mRNA.	G6PD1
0.3336496	ILMN_1907467		4927194	0.00	-3166719	HS.149244	17	DB336496 TESTI2 Homo sapiens cDNA clone TESTI2007437 3, mRNA sequence
0.3348764	ILMN_2251664	PQLC2	3629574	0.2116883	-1301842	PQLC2	1	Homo sapiens PQ loop repeat containing 2 (PQLC2), transcript variant 1, mRNA.	RP4-657E11.5; FLJ26665; FLJ20320; FLJ26661; FLJ23906
0.3356152	ILMN_2186351	CATSPER2P1	4173144	0.1909091	-1301842	CATSPER2P1	15	Homo sapiens cation channel, sperm associated 2 pseudogene 1 (CATSPER2P1), non-coding RNA.
0.3412646	ILMN_1653394	LOC642916	9953772	0.05194805	-2337727	LOC642916	10	PREDICTED: Homo sapiens hypothetical protein LOC642916 (LOC642916), mRNA.
0.343176	ILMN_1900347		5658296	0.1337662	-1994056	HS.543109	3	we81d02.x1 Soares_NFL_T_GBC_S1 Homo sapiens cDNA clone IMAGE:2347491 3, mRNA sequence
0.3459868	ILMN_1836172		5919426	0.1272727	-2896737	HS.582136	5	17000583181795 GRN_PRENEU Homo sapiens cDNA 5, mRNA sequence
0.3471337	ILMN_1689601	KIAA1843	605162	0.1246753	-154571	KIAA1843		PREDICTED: Homo sapiens KIAA1843 protein (KIAA1843), mRNA.
0.3471988	ILMN_1769902	HSPBP1	2689819	0.2480519	-1358818	HSPBP1	19	Homo sapiens hsp70-interacting protein (HSPBP1), mRNA.
0.3536587	ILMN_1847473		5437238	0.1441558	-154571	HS.561422	5	UI-E-CL1-afg-f-12-0-UI.s1 UI-E-CL1 Homo sapiens cDNA clone UI-E-CL1-afg-f-12-0-UI 3, mRNA sequence
0.3540362	ILMN_1811227	LOC400145	4454155	0.1779221	-1685045	LOC400145	13	Homo sapiens hypothetical gene supported by AK093158 (LOC400145), mRNA.
0.3552522	ILMN_2115350	TNXA	3911566	0.1987013	-2076738	TNXA	6	Homo sapiens tenascin XA pseudogene (TNXA) on chromosome 6.	XB; TNX; HXBL; D6S103E; XA
0.3563328	ILMN_1684836	AKAP12	6880077	0.1025974	-1478489	AKAP12	6	Homo sapiens A kinase (PRKA) anchor protein (gravin) 12 (AKAP12), transcript variant 2, mRNA.	DKFZp686M0430; DKFZp686O0331; AKAP250
0.3578853	ILMN_3298191	LOC728694	3335537	0.2207792	-1415251	LOC728694		PREDICTED: Homo sapiens hypothetical LOC728694 (LOC728694), mRNA.
0.359092	ILMN_2408179	BAT2	874984	0.06883117	-154571	BAT2	6	Homo sapiens HLA-B associated transcript 2 (BAT2), transcript variant 1, mRNA.	G2; D6S51E; DKFZp686D09175; D6S51
0.3601852	ILMN_1692894	LOC654042	4097066	0.1961039	-1614729	LOC654042		PREDICTED: Homo sapiens similar to dehydrogenase/reductase (SDR family) member 4 like 2, transcript variant 2 (LOC654042), mRNA.
0.3640257	ILMN_1662952	ZNF687	1697841	0.009090909	-175812	ZNF687	1	Homo sapiens zinc finger protein 687 (ZNF687), mRNA.	RP11-126K1.3; KIAA1441; DKFZp781I1719
0.3640822	ILMN_1788131	CYP26A1	5198176	0.1454545	-1478489	CYP26A1	10	Homo sapiens cytochrome P450, family 26, subfamily A, polypeptide 1 (CYP26A1), transcript variant 2, mRNA.	CP26; P450RAI1; CYP26; P450RAI
0.3653191	ILMN_1880113		635538	0.1181818	-1358818	HS.439031	2	BX095318 Soares_testis_NHT Homo sapiens cDNA clone IMAGp998D161782, mRNA sequence
0.3657196	ILMN_1711427	VN1R2	4716958	0.1649351	-175812	VN1R2	19	Homo sapiens vomeronasal 1 receptor 2 (VN1R2), mRNA.	V1RL2
0.3754663	ILMN_1891725		6086963	0.1246753	-1830886	HS.327917	1	BX111675 NCI_CGAP_Kid11 Homo sapiens cDNA clone IMAGp998C235337, mRNA sequence
0.3775382	ILMN_1796013	PYCR1	5753141	0.1337662	-1301842	PYCR1	17	Homo sapiens pyrroline-5-carboxylate reductase 1 (PYCR1), transcript variant 2, mRNA.	P5CR; P5C; PP222; PYCR; PIG45
0.3790038	ILMN_1651811	LOC729269	5019769	0.1532468	-175812	LOC729269	22	PREDICTED: Homo sapiens similar to Protein MICAL-3 (LOC729269), mRNA.
0.3809093	ILMN_1848906		8138039	0.07792208	-1685045	HS.208715	9	BX100285 Soares_NFL_T_GBC_S1 Homo sapiens cDNA clone IMAGp998L095850, mRNA sequence
0.3822506	ILMN_3201530	LOC100132793	7742157	0.08441558	-2519606	LOC100132793	7	PREDICTED: Homo sapiens misc_RNA (LOC100132793), miscRNA.
0.3822798	ILMN_1660183	ANKRD13D	6462839	0.1142857	-2984725	ANKRD13D		PREDICTED: Homo sapiens ankyrin repeat domain 13 family, member D, transcript variant 4 (ANKRD13D), mRNA.
0.3844586	ILMN_1907052		5990466	0.1246753	-1358818	HS.543172	3	ym03e05.s1 Soares infant brain 1NIB Homo sapiens cDNA clone IMAGE:46630 3, mRNA sequence
0.3855014	ILMN_1669275	ZNF16	5343442	0.1493506	-1478489	ZNF16	8	Homo sapiens zinc finger protein 16 (ZNF16), transcript variant 1, mRNA.	KOX9
0.3879042	ILMN_1799710	CCDC96	6297341	0.1246753	-1830886	CCDC96	4	Homo sapiens coiled-coil domain containing 96 (CCDC96), mRNA.	FLJ90575; MGC138479
0.3900331	ILMN_1813450	RTP1	5470345	0.1350649	-1301842	RTP1	3	Homo sapiens receptor (chemosensory) transporter protein 1 (RTP1), mRNA.	MGC35450
0.3902326	ILMN_1722929	LOC641724	4868009	0.161039	-2337727	LOC641724		PREDICTED: Homo sapiens similar to stromal antigen 3 (LOC641724), mRNA.
0.3912764	ILMN_1842738		1005229	0.05064935	-1994056	HS.143909	16	BX106581 Soares_testis_NHT Homo sapiens cDNA clone IMAGp998E204492, mRNA sequence
0.3924001	ILMN_1697620	KCNJ4	7912084	0.08571429	-1478489	KCNJ4	22	Homo sapiens potassium inwardly-rectifying channel, subfamily J, member 4 (KCNJ4), transcript variant 1, mRNA.	IRK3; MGC142068; MGC142066; Kir2.3; HRK1; HIRK2; HIR
0.3950697	ILMN_3278879	LOC100131391	7951324	0.08311688	-1301842	LOC100131391		PREDICTED: Homo sapiens hypothetical LOC100131391 (LOC100131391), mRNA.
0.3957736	ILMN_1730176	ITGAX	1651471	0.009090909	-1358818	ITGAX		PREDICTED: Homo sapiens integrin, alpha X (complement component 3 receptor 4 subunit) (ITGAX), mRNA.
0.3958928	ILMN_1903590		4021	0.1922078	-1358818	HS.566740		UI-H-BW1-anr-b-09-0-UI.s1 NCI_CGAP_Sub7 Homo sapiens cDNA clone IMAGE:3083104 3, mRNA sequence
0.4009348	ILMN_1702130	VARS	8144604	0.07402597	-1830886	VARS		PREDICTED: Homo sapiens valyl-tRNA synthetase, transcript variant 1 (VARS), mRNA.
0.4025194	ILMN_1670093	HIST2H2BF	3079783	0.00	-1685045	HIST2H2BF	1	Homo sapiens histone cluster 2, H2bf (HIST2H2BF), mRNA.	MGC131639
0.4036852	ILMN_1652577	USP32	663422	0.1116883	-1994056	USP32		PREDICTED: Homo sapiens ubiquitin specific peptidase 32 (USP32), mRNA.
0.4042457	ILMN_1740276	CLDN9	1536139	0.01428571	-175812	CLDN9	16	Homo sapiens claudin 9 (CLDN9), mRNA.
0.4053459	ILMN_1886604		6700556	0.1025974	-154571	HS.200669	19	BX108712 Soares_NFL_T_GBC_S1 Homo sapiens cDNA clone IMAGp998J175703, mRNA sequence
0.4081483	ILMN_1892598		7239748	0.09740259	-1358818	HS.583307	7	BX112062 Soares_testis_NHT Homo sapiens cDNA clone IMAGp998D054173, mRNA sequence
0.4124638	ILMN_1804157	LOC647965	5402018	0.1467533	-1301842	LOC647965		PREDICTED: Homo sapiens hypothetical protein LOC647965 (LOC647965), mRNA.
0.4143186	ILMN_1845221		6894165	0.1012987	-22476	HS.580199		DB311944 BRTHA2 Homo sapiens cDNA clone BRTHA2035479 3, mRNA sequence
0.4146102	ILMN_1684974	LOC643388	7476363	0.08831169	-1830886	LOC643388	5	PREDICTED: Homo sapiens hypothetical protein LOC643388 (LOC643388), mRNA.
0.4149054	ILMN_1825179		5240332	0.1532468	-1415251	HS.544914	7	AGENCOURT_14374628 NIH_MGC_181 Homo sapiens cDNA clone IMAGE:30407335 5, mRNA sequence
0.4170807	ILMN_1765061	OXER1	4975881	0.00	-1358818	OXER1	2	Homo sapiens oxoeicosanoid (OXE) receptor 1 (OXER1), mRNA.	GPR170; GPCR; TG1019
0.4194374	ILMN_1703679	FCGR3A	2230806	0.002597403	-1685045	FCGR3A	1	Homo sapiens Fc fragment of IgG, low affinity IIIa, receptor (CD16a) (FCGR3A), transcript variant 1, mRNA.	CD16a; FCG3; CD16; FCGR3; IGFR3
0.4265178	ILMN_2056002	LOC723972	2324934	0.002597403	-2337727	LOC723972	15	Homo sapiens hepatopoietin PCn127 (LOC723972), non-coding RNA.
0.4280253	ILMN_1704446	SLC6A10P	869753	0.06883117	-175812	SLC6A10P	16	Homo sapiens solute carrier family 6 (neurotransmitter transporter, creatine), member 10 (pseudogene) (SLC6A10P) on chromosome 16.	CT-2; CT2; FLJ43855; SLC6A10pB; SLC6A10
0.4293724	ILMN_1871413		1074669	0.04805195	-2337727	HS.560906	2	DA173998 BRAMY2 Homo sapiens cDNA clone BRAMY2037005 5, mRNA sequence
0.4317841	ILMN_1860789		1016692	0.05064935	-175812	HS.313056	2	UI-CF-EC1-abz-d-11-0-UI.s1 UI-CF-EC1 Homo sapiens cDNA clone UI-CF-EC1-abz-d-11-0-UI 3, mRNA sequence
0.4335478	ILMN_1862399		1217167	0.03506494	-3166719	HS.579714	19	DB113396 THYMU2 Homo sapiens cDNA clone THYMU2018007 5, mRNA sequence
0.4336507	ILMN_1712230	LOC731035	1086283	0.04285714	-2076738	LOC731035		PREDICTED: Homo sapiens hypothetical LOC731035 (LOC731035), mRNA.
0.4342509	ILMN_1680480	SDC3	1506565	0.01818182	-307771	SDC3		PREDICTED: Homo sapiens syndecan 3 (N-syndecan), transcript variant 2 (SDC3), mRNA.
0.4376297	ILMN_1657749	CYP27C1	5240039	0.1493506	-2076738	CYP27C1	2	Homo sapiens cytochrome P450, family 27, subfamily C, polypeptide 1 (CYP27C1), mRNA.	FLJ16008
0.437929	ILMN_1837298		1089016	0.04155844	-1685045	HS.565708	20	wt23e07.x1 NCI_CGAP_Ut1 Homo sapiens cDNA clone IMAGE:2508324 3, mRNA sequence
0.4406817	ILMN_1705982	LOC645284	221176	0.002597403	-1685045	LOC645284	7	PREDICTED: Homo sapiens hypothetical protein LOC645284 (LOC645284), mRNA.
0.4421603	ILMN_1696394	IL6R	2176164	0.002597403	-1415251	IL6R	1	Homo sapiens interleukin 6 receptor (IL6R), transcript variant 1, mRNA.	MGC104991; IL-6R-alpha; IL6RA; CD126; IL-6R-1
0.4423017	ILMN_1731639	CASP3	8542139	0.06883117	-154571	CASP3	4	Homo sapiens caspase 3, apoptosis-related cysteine peptidase (CASP3), transcript variant alpha, mRNA.	CPP32B; SCA-1; CPP32
0.4424144	ILMN_3232377	LOC400403	7315406	0.08831169	-1830886	LOC400403		PREDICTED: Homo sapiens misc_RNA (LOC400403), miscRNA.
0.447542	ILMN_1817609		2706169	0.001298701	-1994056	HS.564949	16	UI-E-EO0-ahy-o-19-0-UI.s1 UI-E-EO0 Homo sapiens cDNA clone UI-E-EO0-ahy-o-19-0-UI 3, mRNA sequence
0.450607	ILMN_1889215		1194803	0.03506494	-2337727	HS.61208	12	7o98h02.x1 NCI_CGAP_Ov18 Homo sapiens cDNA clone IMAGE:3644403 3, mRNA sequence
0.4534261	ILMN_1787330	OR8G2	2162831	0.002597403	-2430197	OR8G2	11	Homo sapiens olfactory receptor, family 8, subfamily G, member 2 (OR8G2), mRNA.	OR8G4; TPCR120; HSTPCR120; ORL206; ORL486; OR8G2P
0.4548512	ILMN_1722769	UNG	5798707	0.1337662	-1415251	UNG	12	Homo sapiens uracil-DNA glycosylase (UNG), nuclear gene encoding mitochondrial protein, transcript variant 1, mRNA.	UDG; UNG1; DKFZp781L1143; UNG15; HIGM4; DGU
0.4571922	ILMN_3200867	LOC123855	1356786	0.02467532	-1614729	LOC123855		PREDICTED: Homo sapiens similar to hCG2042536 (LOC123855), mRNA.
0.457652	ILMN_3184041	C21orf96	1056788	0.04155844	-175812	C21ORF96		PREDICTED: Homo sapiens misc_RNA (C21orf96), miscRNA.
0.4597436	ILMN_1844823		1124474	0.04025974	-2519606	HS.539177		qe14g03.x1 Soares_testis_NHT Homo sapiens cDNA clone IMAGE:1738996 3, mRNA sequence
0.4604006	ILMN_1837344		8918106	0.06883117	-1301842	HS.565552		UI-H-BI1-aew-c-10-0-UI.s1 NCI_CGAP_Sub3 Homo sapiens cDNA clone IMAGE:2720658 3, mRNA sequence
0.4630295	ILMN_1835521		8453789	0.07792208	-1415251	HS.580058	2	oz24f08.x1 Soares_total_fetus_Nb2HF8_9w Homo sapiens cDNA clone IMAGE:1676295 3, mRNA sequence
0.4670932	ILMN_2290007	COBRA1	647529	0.1090909	-1358818	COBRA1	9	Homo sapiens cofactor of BRCA1 (COBRA1), mRNA.	RP13-122B23.3; DKFZP586B0519; NELF-B; NELFB
0.4671202	ILMN_3259809	LOC100129466	7269525	0.09220779	-1614729	LOC100129466		PREDICTED: Homo sapiens misc_RNA (LOC100129466), miscRNA.
0.4685584	ILMN_1737297	LOC642377	4745261	0.00	-2606386	LOC642377	16	PREDICTED: Homo sapiens similar to solute carrier family 22 member 4 (LOC642377), mRNA.
0.4696126	ILMN_2149782	RAMP2	1774789	0.009090909	-3249678	RAMP2	17	Homo sapiens receptor (G protein-coupled) activity modifying protein 2 (RAMP2), mRNA.
0.4702495	ILMN_2043173	TEKT2	8446562	0.07792208	-2162184	TEKT2	1	Homo sapiens tektin 2 (testicular) (TEKT2), mRNA.	h-tektin-t; TEKTB1
0.4716903	ILMN_2399140	RAB5C	1774919	0.009090909	-1614729	RAB5C	17	Homo sapiens RAB5C, member RAS oncogene family (RAB5C), transcript variant 2, mRNA.	RAB5CL; RABL; MGC138857; MGC117217
0.4717614	ILMN_1894521		9453085	0.06103896	-1478489	HS.546119	X	UI-CF-FN0-afr-n-09-0-UI.s1 UI-CF-FN0 Homo sapiens cDNA clone UI-CF-FN0-afr-n-09-0-UI 3, mRNA sequence
0.4726187	ILMN_1652700	LOC647102	8319316	0.07792208	-154571	LOC647102		PREDICTED: Homo sapiens ETS domain protein Elk-1-like (LOC647102), mRNA.
0.473041	ILMN_1903524		1218612	0.03506494	-2337727	HS.581828	4	RST27329 Athersys RAGE Library Homo sapiens cDNA, mRNA sequence
0.4736803	ILMN_1667840	CMTM3	3679213	0.00	-2337727	CMTM3	16	Homo sapiens CKLF-like MARVEL transmembrane domain containing 3 (CMTM3), transcript variant 2, mRNA.	BNAS2; MGC51956; CKLFSF3; FLJ31762
0.4739783	ILMN_1892161		1300246	0.02727273	-3166719	HS.578836	16	DB338885 TESTI2 Homo sapiens cDNA clone TESTI2046701 3, mRNA sequence
0.474046	ILMN_1903825		1308192	0.02987013	-22476	HS.543153	3	qh90g03.x1 Soares_NFL_T_GBC_S1 Homo sapiens cDNA clone IMAGE:1854292 3, mRNA sequence
0.4743367	ILMN_2282959	DNA2	305019	0.001298701	-1994056	DNA2	10	Homo sapiens DNA replication helicase 2 homolog (yeast) (DNA2), mRNA.	KIAA0083; DNA2L; MGC133297; FLJ10063
0.4797545	ILMN_1827413		8445904	0.07662338	-1478489	HS.283188	17	Homo sapiens cDNA FLJ33171 fis, clone ADRGL2000644
0.4812979	ILMN_2044081	DEFB106B	939875	0.06103896	-2519606	DEFB106B	8	Homo sapiens defensin, beta 106B (DEFB106B), mRNA.
0.4841033	ILMN_1805833	LOC646508	5226522	0.00	-22476	LOC646508		PREDICTED: Homo sapiens hypothetical LOC646508 (LOC646508), mRNA.
0.4847359	ILMN_1864157		8846082	0.06883117	-1415251	HS.543951	5	Homo sapiens mRNA; cDNA DKFZp779A1168 (from clone DKFZp779A1168)
0.484942	ILMN_1715669	TP53I11	2172156	0.002597403	-2430197	TP53I11	11	Homo sapiens tumor protein p53 inducible protein 11 (TP53I11), mRNA.	PIG11
0.4849964	ILMN_1682664	LOC644809	6598527	0.1064935	-154571	LOC644809	15	PREDICTED: Homo sapiens hypothetical protein LOC644809 (LOC644809), mRNA.
0.4861206	ILMN_1724774	SYT3	1296989	0.02727273	-22476	SYT3	19	Homo sapiens synaptotagmin III (SYT3), mRNA.	DKFZp761O132; SytIII
0.4863302	ILMN_3283369	LOC151760	7463525	0.08831169	-1358818	LOC151760		PREDICTED: Homo sapiens misc_RNA (LOC151760), miscRNA.
0.4872231	ILMN_1717973	TMEM1	2690137	0.001298701	-2430197	TMEM1	21	Homo sapiens transmembrane protein 1 (TMEM1), transcript variant 2, mRNA.	EHOC-1; MGC126777; EHOC1; GT334
0.4884469	ILMN_1897650		1091538	0.04155844	-1614729	HS.216641	9	BX117975 NCI_CGAP_Kid11 Homo sapiens cDNA clone IMAGp998N036123, mRNA sequence
0.4890338	ILMN_1849907		9796611	0.05714286	-1830886	HS.195035	12	hy06c07.x1 NCI_CGAP_GC6 Homo sapiens cDNA clone IMAGE:3196524 3, mRNA sequence
0.4897345	ILMN_1815392	ACTRT1	8473577	0.00	-1907975	ACTRT1	X	Homo sapiens actin-related protein T1 (ACTRT1), mRNA.	ARPT1; ARP-T1; AIP1; MGC26590; KIAA0705; ARIP1; RP1-203C2.1; HSD27
0.4897741	ILMN_1869651		5968313	0.1246753	-1358818	HS.334493	18	Homo sapiens mRNA for HEIL1, complete cds
0.4900035	ILMN_2413572	MARK2	5269284	0.00	-175812	MARK2	11	Homo sapiens MAP/microtubule affinity-regulating kinase 2 (MARK2), transcript variant 2, mRNA.	Par1b; MGC99619; EMK1; PAR-1
0.492799	ILMN_1663699	SLCO3A1	1290159	0.00	-1994056	SLCO3A1	15	Homo sapiens solute carrier organic anion transporter family, member 3A1 (SLCO3A1), mRNA.	FLJ40478; SLC21A11; OATP-D; OATP3A1
0.4932121	ILMN_1851912		8468983	0.07402597	-1358818	HS.385477	14	Homo sapiens cDNA clone IMAGE:4816369
0.4956552	ILMN_1681136	CCDC33	137575	0.02467532	-1994056	CCDC33	15	Homo sapiens coiled-coil domain containing 33 (CCDC33), transcript variant 1, mRNA.	FLJ23168; FLJ32855; MGC34145
0.4960345	ILMN_3193791	LOC100128526	6380008	0.1194805	-1358818	LOC100128526		PREDICTED: Homo sapiens hypothetical LOC100128526 (LOC100128526), mRNA.
0.4979341	ILMN_1740104	HOXC6	1555069	0.01428571	-2803716	HOXC6	12	Homo sapiens homeobox C6 (HOXC6), transcript variant 1, mRNA.	CP25; HOX3C; HHO.C8; HOX3
0.4984027	ILMN_1742699	HMGA1	8850659	0.06883117	-1358818	HMGA1	6	Homo sapiens high mobility group AT-hook 1 (HMGA1), transcript variant 7, mRNA.	MGC12816; MGC4854; HMG-R; MGC4242; HMGIY
0.4992531	ILMN_1735231	ZSWIM4	2716327	0.001298701	-3773451	ZSWIM4	19	Homo sapiens zinc finger, SWIM-type containing 4 (ZSWIM4), mRNA.
0.4997969	ILMN_1791847	DAPK2	38119	0.00	-1301842	DAPK2	15	Homo sapiens death-associated protein kinase 2 (DAPK2), mRNA.	DRP-1; MGC119312
